# Supplementary material for: LaeA Controls Virulence and Secondary Metabolism in Apple Canker Pathogen Valsa mali
Source: Front Microbiol. 2020 Nov 5;11:581203. doi: 10.3389/fmicb.2020.581203 (PMC7674932; doi:10.3389/fmicb.2020.581203)
Supplement: Supplementary file 1 [file Data_Sheet_1.xlsx]

## Sheet: Table S1
Table S1 Enriched gene ontology (GO) terms from transcriptomic differentially expressed genes (DEGs).
Class	GO_Name	GO_ID	P_value	FDR(corrected p-value)	Hits Genes Counts In Selected Set	Hits Genes Counts In Background
Biological process	transmembrane transport	GO:0055085	5.73972e-07	0.000246234	48	323
Biological process	carbohydrate metabolic process	GO:0005975	1.93382e-06	0.000414804	46	316
Biological process	carbohydrate transport	GO:0008643	7.13659e-06	0.000989795	10	26
Biological process	single-organism transport	GO:0044765	9.22885e-06	0.000989795	59	472
Biological process	single-organism localization	GO:1902578	2.08313e-05	0.0016556	59	484
Biological process	secondary metabolite biosynthetic process	GO:0044550	2.31552e-05	0.0016556	11	35
Biological process	secondary metabolic process	GO:0019748	5.47695e-05	0.00335659	11	38
Biological process	polyketide biosynthetic process	GO:0030639	0.000135138	0.00579742	4	5
Biological process	tetracenomycin C metabolic process	GO:1901104	0.000135138	0.00579742	4	5
Biological process	tetracenomycin C biosynthetic process	GO:1901106	0.000135138	0.00579742	4	5
Biological process	cell wall organization or biogenesis	GO:0071554	0.000197211	0.00769123	9	30
Biological process	polyketide metabolic process	GO:0030638	0.000839915	0.0300269	4	7
Molecular function	oxidoreductase activity	GO:0016491	5.3732e-21	1.75166e-18	171	903
Molecular function	heme binding	GO:0020037	6.18602e-14	6.72215e-12	56	199
Molecular function	tetrapyrrole binding	GO:0046906	6.18602e-14	6.72215e-12	56	199
Molecular function	oxidoreductase activity, acting on paired donors, with incorporation or reduction of molecular oxygen	GO:0016705	1.24703e-13	1.01633e-11	56	202
Molecular function	monooxygenase activity	GO:0004497	2.25142e-13	1.46792e-11	53	187
Molecular function	iron ion binding	GO:0005506	2.21718e-12	1.20467e-10	54	203
Molecular function	flavin adenine dinucleotide binding	GO:0050660	1.85299e-07	8.62963e-06	42	188
Molecular function	oxidoreductase activity, acting on CH-OH group of donors	GO:0016614	8.64751e-06	0.000352386	32	146
Molecular function	coenzyme binding	GO:0050662	1.41428e-05	0.000512284	51	287
Molecular function	FAD binding	GO:0071949	5.23015e-05	0.00170503	18	67
Molecular function	transition metal ion binding	GO:0046914	7.75334e-05	0.00229781	82	560
Molecular function	catalytic activity	GO:0003824	0.000111268	0.00302279	377	3467
Molecular function	transmembrane transporter activity	GO:0022857	0.000504061	0.0126403	49	312
Molecular function	cofactor binding	GO:0048037	0.000732196	0.0170497	53	350
Cellular component	intrinsic component of membrane	GO:0031224	1.32657e-33	6.10221e-32	287	2151
Cellular component	integral component of membrane	GO:0016021	2.29111e-32	5.26956e-31	285	2146
Cellular component	membrane part	GO:0044425	7.42882e-30	1.13909e-28	287	2227
Cellular component	membrane	GO:0016020	1.32808e-29	1.52729e-28	291	2293

## Sheet: Table S2
Table S2 Enriched gene ontology (GO) terms from proteomic differentially expressed proteins (DEPs).
Class	GO_Name	GO_ID	P_value	corrected p-value(BH method)	HitsGenesCountsInSelectedSet	HitsGenesCountsInBackground
Biological process	carbohydrate transport	GO:0008643	1.31519e-07	2.61724e-05	5	6
Biological process	single-organism transport	GO:0044765	6.07796e-06	0.000604757	16	155
Biological process	single-organism localization	GO:1902578	1.19138e-05	0.000742334	16	163
Biological process	transmembrane transport	GO:0055085	1.49213e-05	0.000742334	10	65
Biological process	alditol metabolic process	GO:0019400	2.73556e-05	0.00108875	3	3
Biological process	polyol metabolic process	GO:0019751	0.000877101	0.0263277	3	7
Biological process	glycerol metabolic process	GO:0006071	0.0009261	0.0263277	2	2
Biological process	transport	GO:0006810	0.0010773	0.0267978	16	235
Biological process	establishment of localization	GO:0051234	0.00130159	0.0281008	16	239
Biological process	organic hydroxy compound metabolic process	GO:1901615	0.00152183	0.0281008	5	29
Biological process	single-organism process	GO:0044699	0.00155331	0.0281008	36	825
Biological process	localization	GO:0051179	0.00179094	0.0296998	16	246
Biological process	phenol-containing compound metabolic process	GO:0018958	0.00272359	0.036133	2	3
Biological process	secondary metabolic process	GO:0019748	0.00272359	0.036133	2	3
Biological process	secondary metabolite biosynthetic process	GO:0044550	0.00272359	0.036133	2	3
Molecular function	oxidoreductase activity	GO:0016491	4.67909e-15	7.48654e-13	60	436
Molecular function	iron ion binding	GO:0005506	5.67791e-07	4.54233e-05	14	57
Molecular function	oxidoreductase activity, acting on paired donors, with incorporation or reduction of molecular oxygen	GO:0016705	2.96178e-06	0.000157961	13	56
Molecular function	heme binding	GO:0020037	2.14011e-05	0.000648334	12	57
Molecular function	tetrapyrrole binding	GO:0046906	2.14011e-05	0.000648334	12	57
Molecular function	monooxygenase activity	GO:0004497	2.43125e-05	0.000648334	13	67
Molecular function	coenzyme binding	GO:0050662	0.000109607	0.0025053	19	145
Molecular function	FAD binding	GO:0071949	0.000192612	0.00385223	8	33
Molecular function	transmembrane transporter activity	GO:0022857	0.000218517	0.00388475	13	82
Molecular function	transporter activity	GO:0005215	0.00062787	0.0100459	13	91
Molecular function	flavin adenine dinucleotide binding	GO:0050660	0.000820238	0.0119307	12	82
Molecular function	glycerone kinase activity	GO:0004371	0.00265824	0.0354432	2	2
Molecular function	cofactor binding	GO:0048037	0.00379383	0.0466933	19	192
Cellular component	integral component of membrane	GO:0016021	4.83555e-14	1.51878e-12	47	530
Cellular component	intrinsic component of membrane	GO:0031224	6.19909e-14	1.51878e-12	47	533
Cellular component	membrane part	GO:0044425	6.83767e-12	1.11682e-10	47	594
Cellular component	membrane	GO:0016020	1.08349e-10	1.32727e-09	47	634

## Sheet: Table S3
Table S3 Differentially expressed carbohydrate-active enzyme (CAZyme) genes from transcriptomic and proteomic analyses.
Gene ID	CAZyme family	Description	Function	Transcriptome		Proteome
				beta value	FDR	fold change	p-value
VM1G_09772	CBM63		Cellulose binding	2.21838	7.76008e-37
VM1G_08601	AA11	Copper-dependent lytic polysaccharide monooxygenase	Cellulose degradation	1.02028	9.23163e-19
VM1G_03711	GH3	beta-glucosidase	Cellulose degradation	1.39139	5.2941e-09
VM1G_04729	GH3	beta-glucosidase	Cellulose degradation	1.28417	9.89381e-05
VM1G_05057	GH3	beta-glucosidase	Cellulose degradation	-1.15161	1.16209e-08
VM1G_05603	GH3	beta-glucosidase	Cellulose degradation	-1.81723	1.26305e-35
VM1G_10306	GH3	beta-glucosidase	Cellulose degradation	1.54292	0.00210889
VM1G_00194	GH5	glucanase	Cellulose degradation	-1.40989	6.70757e-06
VM1G_06396	GH5	glucanase	Cellulose degradation	1.90313	1.08661e-20
VM1G_10247	CE5	Acetyl xylan esterase	Hemicellulose degradation	-1.27164	1.74628e-05
VM1G_01177	GH10	Xylanase	Hemicellulose degradation	1.13378	0.00484139
VM1G_04310	GH10-CBM1	Xylanase	Hemicellulose degradation	2.2289	0.000128071
VM1G_10255	GH2	beta-mannosidase	Hemicellulose degradation	-1.1793	0.0414774
VM1G_02863	GH29	α-L-fucosidase	Hemicellulose degradation	1.00382	1.44807e-10
VM1G_00068	GH30	Xylanase	Hemicellulose degradation	-3.77852	0
VM1G_06183	GH31	α-glucosidase	Hemicellulose degradation	-2.11464	7.31735e-60
VM1G_03110	GH35	β-galactosidase	Hemicellulose degradation	1.67592	7.31307e-17
VM1G_08933	GH35-CBM37	β-galactosidase	Hemicellulose degradation	-1.73394	4.14139e-05
VM1G_00885	GH43	β-xylosidase	Hemicellulose degradation	-1.12028	0.00445115
VM1G_02872	GH43	β-xylosidase	Hemicellulose degradation	-1.38986	0.021914
VM1G_07070	GH43	β-xylosidase	Hemicellulose degradation	1.46827	0.018979
VM1G_05917	GH47	alpha-1,2-mannosidase	Hemicellulose degradation	-1.82074	4.34245e-15
VM1G_07576	GH67	alpha-glucuronidase	Hemicellulose degradation	-1.00647	2.57279e-05
VM1G_00120	AA3	Glucose-methanol-choline (GMC) oxidoreductase	Lignin degradation	-4.38059	2.95347e-35
VM1G_00169	AA3	Glucose-methanol-choline (GMC) oxidoreductase	Lignin degradation	-1.14576	1.66096e-10
VM1G_02382	AA3	Glucose-methanol-choline (GMC) oxidoreductase	Lignin degradation	2.96702	2.05457e-261	2.697	8.20918e-05
VM1G_03768	AA3	Glucose-methanol-choline (GMC) oxidoreductase	Lignin degradation	-6.0054	8.73978e-24
VM1G_05837	AA3	Glucose-methanol-choline (GMC) oxidoreductase	Lignin degradation	-2.81427	6.84606e-08
VM1G_06555	AA3	Glucose-methanol-choline (GMC) oxidoreductase	Lignin degradation	2.19566	6.01384e-06
VM1G_08001	AA3	Glucose-methanol-choline (GMC) oxidoreductase	Lignin degradation	1.99271	8.74496e-97	2.78667	1.64881e-05
VM1G_08051	AA3	Glucose-methanol-choline (GMC) oxidoreductase	Lignin degradation	1.6964	2.44971e-09
VM1G_10670	AA3	Glucose-methanol-choline (GMC) oxidoreductase	Lignin degradation	-2.11183	6.18899e-12
VM1G_02838	AA4	Vanillyl alcohol oxidase	Lignin degradation	1.83874	2.34982e-30	1.78733	0.00123865
VM1G_03078	AA4	Vanillyl alcohol oxidase	Lignin degradation	-1.40453	6.36376e-17
VM1G_01007	AA6	1,4-Benzoquinone reductase	Lignin degradation	-1.93781	2.41312e-33	0.501667	0.00307695
VM1G_06072	AA6	1,4-Benzoquinone reductase	Lignin degradation	-1.04777	3.60916e-24
VM1G_06246	AA6	1,4-Benzoquinone reductase	Lignin degradation	1.0632	1.51166e-07
VM1G_02642	AA7	Glucooligosaccharide oxidase	Lignin degradation	-1.29192	0.00823407
VM1G_02676	AA7	Glucooligosaccharide oxidase	Lignin degradation	4.20658	1.58761e-07
VM1G_03798	AA7	Glucooligosaccharide oxidase	Lignin degradation	-1.62888	2.13978e-08
VM1G_05380	AA7	Glucooligosaccharide oxidase	Lignin degradation	-3.69713	5.52828e-127
VM1G_05873	AA7	Glucooligosaccharide oxidase	Lignin degradation	-4.67557	1.00794e-10
VM1G_06049	AA7	Glucooligosaccharide oxidase	Lignin degradation	3.07682	1.29063e-18
VM1G_07476	AA7	Glucooligosaccharide oxidase	Lignin degradation	1.25672	1.16168e-09
VM1G_10954	AA7	Glucooligosaccharide oxidase	Lignin degradation	-1.86681	3.40891e-10
VM1G_11162	AA7	Glucooligosaccharide oxidase	Lignin degradation	-2.4332	8.36341e-49
VM1G_02188	AA8	Iron reductase domain	Lignin degradation	-1.89176	0.0029422
VM1G_02511	CE8	Pectin methylesterase	Pectin degradation	1.26154	0.00429359
VM1G_08966	CE8	Pectin methylesterase	Pectin degradation	-1.25233	0.0012016
VM1G_09644	CE8	Pectin methylesterase	Pectin degradation	-1.22584	0.00304279
VM1G_11020	GH105	Rhamnogalacturonyl hydrolase	Pectin degradation	1.38971	0.00475521
VM1G_08033	GH28	Polygalacturonase	Pectin degradation	1.7768	6.95805e-21
VM1G_08430	GH28	Polygalacturonase	Pectin degradation	1.48552	1.30496e-05
VM1G_09899	CBM20			-2.32247	1.27681e-80
VM1G_06273	CBM50			-2.41164	1.42033e-09
VM1G_08527	CE1			-2.11217	1.37829e-06
VM1G_00126	CE10			1.21667	1.17521e-09
VM1G_03345	CE10			4.69974	1.17391e-38	2.02667	0.000168322
VM1G_04650	CE10			2.00201	1.12959e-38
VM1G_04975	CE10			-1.18362	0.00431289
VM1G_05856	CE10			1.53006	0.000670765
VM1G_09152	CE10			2.22475	1.30332e-11
VM1G_09624	CE10			1.41385	0.0108583
VM1G_03571	CE16			1.28914	1.80609e-09
VM1G_03676	CE16			-1.43444	6.32914e-06
VM1G_02427	CE4			-1.13089	5.74379e-06
VM1G_05333	GH106			-1.49733	0.000593329
VM1G_06863	GH109			2.37671	3.75467e-31	1.69867	0.00329564
VM1G_07610	GH114			2.2361	2.0269e-07
VM1G_00620	GH128			1.19311	0.000199472
VM1G_10394	GH128			-1.66191	3.00261e-14
VM1G_02689	GH13-CBM20			-1.29187	8.07483e-18
VM1G_10771	GH13-GT5			2.69339	3.86472e-97	3.11833	3.61876e-05
VM1G_03512	GH-15CBM20			-2.34755	1.35007e-28
VM1G_00047	GH16			1.02541	0.000201689
VM1G_09922	GH16			1.43675	6.33464e-05
VM1G_02214	GH18			-2.2153	1.0107e-08
VM1G_06272	GH18			-2.34982	8.95143e-39
VM1G_06778	GH18			1.23296	0.0274032
VM1G_02433	GH20			-2.59246	2.3855e-20
VM1G_10990	GH4			-1.48279	0.00916085
VM1G_00884	GH64			-1.88768	4.90511e-06
VM1G_05161	GH72			-1.16984	7.93973e-32
VM1G_08323	GH72			-1.98929	4.50948e-11
VM1G_01996	GT15			-1.02616	5.62697e-16
VM1G_04843	GT2			-3.0869	0.00160573
VM1G_01990	GT32			-1.09443	7.5056e-07
VM1G_08447	GT32			-1.38104	2.59496e-06
VM1G_10164	GT32			2.63404	1.65287e-41
VM1G_05039	GT4			2.21074	4.07049e-05
VM1G_08306	GT8			-1.24926	0.000475166
Up-regulated in VmLaeA deletion mutant;
Down-regulated in VmLaeA deletion mutant.
HMMs file v4 downloaded from the dbCAN database was used to identify CAZymes.
GH, Glycoside Hydrolase; GT, GlycosylTransferase; CE, Carbohydrate Esterase; AA, Auxiliary Activity; CBM, Carbohydrate-Binding Module.

## Sheet: Table S4
Table S4 Differentially expressed protease genes from transcriptomic and proteomic analyses.
Gene ID	Family	MEROPS ID	Signal peptide	Transcriptome		Proteome
				beta value	FDR	fold change	p-value
VM1G_03754	A01A	MER0001428	No	-1.26672	3.77482e-06
VM1G_09836	A01A	MER0090758	No	1.12938	1.55893e-12
VM1G_10983	G01	MER0003426	Yes	1.43422	8.49859e-05
VM1G_10359	I51	MER0018285	No	-1.81394	1.27196e-06	0.531667	2.50467e-05
VM1G_01002	M01	MER0019096	No	-2.91063	4.92824e-15
VM1G_00056	M20A	MER0003798	No	1.21651	9.29889e-08
VM1G_08935	M38	MER0005900	No	-1.28459	0.00155229
VM1G_09633	M77	MER0126988	No	-1.85184	0.0055495
VM1G_11933	M80	MER0215827	No	1.48258	0.000146542
VM1G_04804	S08A	MER0013656	No	-1.869	6.63306e-06
VM1G_00126	S09X	MER0033188	Yes	1.21667	1.17521e-09
VM1G_02969	S09X	MER0030934	No	2.36608	5.29395e-05
VM1G_03345	S09X	MER0034665	No	4.69974	1.17391e-38
VM1G_04541	S09X	MER0213229	No	1.16833	1.09319e-11
VM1G_04650	S09X	MER0034665	No	2.00201	1.12959e-38
VM1G_04975	S09X	MER0034728	Yes	-1.18362	0.00431289
VM1G_05856	S09X	MER0030934	Yes	1.53006	0.000670765
VM1G_09152	S09X	MER0033188	No	2.22475	1.30332e-11
VM1G_05446	S10	MER0000412	Yes	2.36547	4.68563e-05
VM1G_06988	S10	MER0016549	Yes	-1.49814	4.22262e-22
VM1G_09709	S10	MER0016549	Yes	-1.36242	0.0369646
VM1G_05216	S12	MER0006204	No	1.07738	0.000438734
VM1G_01472	S33	MER0031617	Yes	-1.36001	1.49619e-22
VM1G_07035	S33	MER0036115	No	-1.45418	0.000754572
VM1G_07506	S33	MER0017142	No	2.01886	9.8961e-10
VM1G_09179	S33	MER0214982	No	-2.13558	0.00173373
Up-regulated in VmLaeA deletion mutant;
Down-regulated in VmLaeA deletion mutant.

## Sheet: Table S5
Table S5 Differentially expressed membrane tranporter genes from transcriptomic and proteomic analyses.
Gene ID	Description	Family ID	Family	Transcriptome		Proteome
				beta value	FDR	fold change	p-value
VM1G_10483	Amt family ammonium transporter	1.A.11.2.2	The Ammonium Channel Transporter (Amt) Family	-1.41922	1.16215e-21
VM1G_08519	Glutathione s-transferase	1.A.12.3.1	The Intracellular Chloride Channel (CLIC) Family	-1.89172	1.26286e-35	0.588667	0.00153929
VM1G_04919	U-box domain-containing protein	1.A.13.2.1	The Epithelial Chloride Channel (E-ClC) Family	1.93047	2.90885e-55
VM1G_04053	Phosphate metabolism protein	1.A.17.5.8	The Calcium-Dependent Chloride Channel (Ca-ClC) Family	-1.04342	5.27686e-10
VM1G_04805	Nacht and wd40 domain protein	1.A.4.1.14	The Transient Receptor Potential Ca2+ Channel (TRP-CC) Family	-1.83625	5.7143e-15
VM1G_10428	Ion transporter	1.A.4.4.1	The Transient Receptor Potential Ca2+ Channel (TRP-CC) Family	1.96783	3.49815e-21	1.651	0.00341216
VM1G_01676	Flavin carrier protein	1.A.4.9.3	The Transient Receptor Potential Ca2+ Channel (TRP-CC) Family	-1.00861	5.32186e-12
VM1G_04814	Ctr copper transporter	1.A.56.1.16	The Copper Transporter (Ctr) Family	-5.2081	1.40323e-28
VM1G_10158	Low affinity copper transporter	1.A.56.3.2	The Copper Transporter (Ctr) Family	-4.1434	1.76973e-31	0.555667	0.00248674
VM1G_02172	Interferon-induced GTP-binding protein	1.I.1.1.3	The Voltage-gated Ion Channel (VIC) Superfamily	1.93058	1.03402e-13
VM1G_05518	Serine threonine protein kinase	1.I.1.1.3	The Voltage-gated Ion Channel (VIC) Superfamily	-1.33113	5.39341e-08
VM1G_06553	Dynamin family protein	1.I.1.1.3	The Voltage-gated Ion Channel (VIC) Superfamily	2.41404	3.97407e-05
VM1G_06913	Homeobox domain-containing protein	1.I.1.1.3	The Voltage-gated Ion Channel (VIC) Superfamily	-1.65679	2.94305e-13
VM1G_11472	MFS alpha-glucoside transporter	2.A.1.1.10	The Sugar Porter (SP) Family	-1.4213	3.17285e-05
VM1G_06560	alpha-glucoside transport protein	2.A.1.1.11	The Sugar Porter (SP) Family	4.02514	1.36336e-21
VM1G_01218	Hypothetical protein	2.A.1.1.119	The Sugar Porter (SP) Family	2.20332	2.68704e-13
VM1G_04691	Sugar transporter	2.A.1.1.119	The Sugar Porter (SP) Family	1.90686	4.07243e-15
VM1G_10697	Sugar transporter	2.A.1.1.119	The Sugar Porter (SP) Family	1.66316	2.90171e-11
VM1G_08310	Sugar transporter	2.A.1.1.126	The Sugar Porter (SP) Family	1.28768	2.87065e-14
VM1G_02472	Sugar transporter	2.A.1.1.38	The Sugar Porter (SP) Family	1.77871	4.31109e-24	3.13767	0.000610464
VM1G_05296	Sugar transporter	2.A.1.1.38	The Sugar Porter (SP) Family	1.25777	6.15627e-41	1.57067	0.00594292
VM1G_03605	High-affinity glucose transporter	2.A.1.1.39	The Sugar Porter (SP) Family	2.08284	8.24353e-13
VM1G_11149	High-affinity glucose transporter	2.A.1.1.39	The Sugar Porter (SP) Family	2.03411	3.3928e-10	2.57367	0.000181163
VM1G_02405	MFS monosaccharide	2.A.1.1.40	The Sugar Porter (SP) Family	3.61385	7.96568e-12
VM1G_04580	sugar transporter	2.A.1.1.40	The Sugar Porter (SP) Family	0.944218	3.5616e-05	2.86167	0.000316403
VM1G_07832	Hexose transporter	2.A.1.1.57	The Sugar Porter (SP) Family	2.23293	3.14319e-13	3.475	0.000427858
VM1G_02450	Monosaccharide transporter	2.A.1.1.58	The Sugar Porter (SP) Family	-1.0978	1.81885e-15
VM1G_03628	Monosaccharide transporter	2.A.1.1.58	The Sugar Porter (SP) Family	-1.58525	2.97646e-07
VM1G_03180	Sugar/H+ symporter	2.A.1.1.69	The Sugar Porter (SP) Family	2.9739	1.94178e-12
VM1G_09359	MFS sugar transporter	2.A.1.1.69	The Sugar Porter (SP) Family	1.55783	1.24791e-27
VM1G_10185	Sugar transporter	2.A.1.1.73	The Sugar Porter (SP) Family	1.9955	5.30887e-13
VM1G_10195	Sugar transporter	2.A.1.1.73	The Sugar Porter (SP) Family	1.2855	0.00112942	1.79333	2.59209e-05
VM1G_11143	Sugar transporter	2.A.1.1.73	The Sugar Porter (SP) Family	-1.90325	1.00214e-60
VM1G_04578	Lactose permease	2.A.1.1.82	The Sugar Porter (SP) Family	1.4532	4.00662e-35	1.90267	0.000124871
VM1G_10382	Sugar transporter	2.A.1.1.83	The Sugar Porter (SP) Family	1.17854	8.02148e-21
VM1G_00828	Lactose permease	2.A.1.1.9	The Sugar Porter (SP) Family	1.53157	0.00251619
VM1G_03732	Carboxylic acid transporter	2.A.1.12.2	The Sialate:H+ Symporter (SHS) Family	2.36992	3.20219e-89
VM1G_06364	MFS monocarboxylate	2.A.1.13.18	The Monocarboxylate Porter (MCP) Family	-2.52125	8.5289e-12
VM1G_08078	riboflavin transporter	2.A.1.13.4	The Monocarboxylate Porter (MCP) Family	0.147495	0.268099	0.643667	0.0103777
VM1G_08177	MFS transporter	2.A.1.13.4	The Monocarboxylate Porter (MCP) Family	1.53144	0.0127499
VM1G_09583	MFS monocarboxylate transporter	2.A.1.13.4	The Monocarboxylate Porter (MCP) Family	1.1545	1.48337e-08
VM1G_10248	Monocarboxylate permease-like protein	2.A.1.13.4	The Monocarboxylate Porter (MCP) Family	1.57384	1.41243e-11
VM1G_05011	MFS transporter	2.A.1.14.11	The Anion:Cation Symporter (ACS) Family	1.41539	0.00738516
VM1G_08637	Nicotinamide mononucleotide permease	2.A.1.14.11	The Anion:Cation Symporter (ACS) Family	1.71356	2.20875e-67
VM1G_06795	MFS general substrate transporter	2.A.1.14.17	The Anion:Cation Symporter (ACS) Family	2.40441	0.000216728
VM1G_07538	MFS transporter	2.A.1.14.17	The Anion:Cation Symporter (ACS) Family	2.60278	0.000164877
VM1G_09187	MFS transporter	2.A.1.14.3	The Anion:Cation Symporter (ACS) Family	3.13743	1.24788e-30
VM1G_03960	Nicotinamide mononucleotide permease	2.A.1.14.9	The Anion:Cation Symporter (ACS) Family	-1.04723	1.47221e-13
VM1G_00296	Siderophore iron transporter	2.A.1.16.7	The Siderophore-Iron Transporter (SIT) Family	1.50471	3.57864e-08
VM1G_08300	Fructose facilitator	2.A.1.2.23	The Drug:H+ Antiporter-1 (12 Spanner) (DHA1) Family	-1.6126	8.00024e-08
VM1G_01696	Protein HOL1	2.A.1.2.33	The Drug:H+ Antiporter-1 (12 Spanner) (DHA1) Family	-1.71464	4.78076e-06
VM1G_03089	Uncharacterized transporter	2.A.1.2.43	The Drug:H+ Antiporter-1 (12 Spanner) (DHA1) Family	-3.38383	2.13178e-149	0.542667	2.15601e-05
VM1G_09968	Quinidine resistance	2.A.1.2.43	The Drug:H+ Antiporter-1 (12 Spanner) (DHA1) Family	-1.3457	1.23763e-10
VM1G_05084	MFS transporter	2.A.1.2.63	The Drug:H+ Antiporter-1 (12 Spanner) (DHA1) Family	-2.18266	1.66396e-10
VM1G_08059	MFS multidrug transporter	2.A.1.2.77	The Drug:H+ Antiporter-1 (12 Spanner) (DHA1) Family	-1.39537	3.04392e-15
VM1G_07090	Polyamine transporter	2.A.1.2.78	The Drug:H+ Antiporter-1 (12 Spanner) (DHA1) Family	1.72463	3.62167e-16
VM1G_08644	Polyamine transporter	2.A.1.2.79	The Drug:H+ Antiporter-1 (12 Spanner) (DHA1) Family	-1.08463	4.43975e-13
VM1G_03590	MFS general substrate transporter	2.A.1.2.85	The Drug:H+ Antiporter-1 (12 Spanner) (DHA1) Family	-1.55894	5.78005e-06
VM1G_03767	Cycloheximide resistance protein	2.A.1.2.86	The Drug:H+ Antiporter-1 (12 Spanner) (DHA1) Family	-5.49715	5.6355e-43
VM1G_05710	Cycloheximide resistance protein	2.A.1.2.86	The Drug:H+ Antiporter-1 (12 Spanner) (DHA1) Family	1.73943	2.765e-10
VM1G_10901	Efflux pump antibiotic resistance protein	2.A.1.2.86	The Drug:H+ Antiporter-1 (12 Spanner) (DHA1) Family	-2.78117	2.26041e-54
VM1G_08417	MFS transporter	2.A.1.2.92	The Drug:H+ Antiporter-1 (12 Spanner) (DHA1) Family	1.61198	1.24137e-31
VM1G_02403	Probable peptide/nitrate transporter	2.A.1.2.96	The Drug:H+ Antiporter-1 (12 Spanner) (DHA1) Family	-1.09705	1.21227e-25
VM1G_05963	MFS transporter	2.A.1.2.96	The Drug:H+ Antiporter-1 (12 Spanner) (DHA1) Family	1.09945	6.04578e-07
VM1G_10541	MFS transporter	2.A.1.2.96	The Drug:H+ Antiporter-1 (12 Spanner) (DHA1) Family	-1.32715	7.50574e-32
VM1G_02568	MFS transporter	2.A.1.2.45	The Drug:H+ Antiporter-1 (12 Spanner) (DHA1) Family	0.455896	0.0123272	1.583	0.00163271
VM1G_07106	MFS transporter	2.A.1.3.27	The Drug:H+ Antiporter-2 (14 Spanner) (DHA2) Family	0.566097	2.43959e-07	1.759	6.25288e-05
VM1G_05753	Multidrug transporter	2.A.1.3.33	The Drug:H+ Antiporter-2 (14 Spanner) (DHA2) Family	-1.22657	8.52959e-22
VM1G_07486	major facilitator superfamily protein	2.A.1.3.35	The Drug:H+ Antiporter-2 (14 Spanner) (DHA2) Family	0.330704	0.00200596	1.646	0.00231627
VM1G_10434	MFS transporter	2.A.1.3.52	The Drug:H+ Antiporter-2 (14 Spanner) (DHA2) Family	1.20881	0.000411364
VM1G_02381	MFS multidrug transporter	2.A.1.3.65	The Drug:H+ Antiporter-2 (14 Spanner) (DHA2) Family	3.18498	2.21596e-54	2.41567	6.70286e-05
VM1G_03113	MFS multidrug transporter	2.A.1.3.65	The Drug:H+ Antiporter-2 (14 Spanner) (DHA2) Family	1.95266	2.43392e-57
VM1G_03182	MFS multidrug transporter	2.A.1.3.65	The Drug:H+ Antiporter-2 (14 Spanner) (DHA2) Family	2.4263	6.92085e-17
VM1G_03346	MFS multidrug transporter	2.A.1.3.65	The Drug:H+ Antiporter-2 (14 Spanner) (DHA2) Family	4.18807	3.44855e-37	3.99467	7.92173e-05
VM1G_04964	MFS general substrate transporter	2.A.1.3.65	The Drug:H+ Antiporter-2 (14 Spanner) (DHA2) Family	-1.77926	2.06316e-44
VM1G_05378	MFS transporter	2.A.1.3.65	The Drug:H+ Antiporter-2 (14 Spanner) (DHA2) Family	-4.73511	6.44471e-127
VM1G_06469	Efflux pump antibiotic resistance	2.A.1.3.65	The Drug:H+ Antiporter-2 (14 Spanner) (DHA2) Family	1.27013	0.00205249
VM1G_06726	MFS aflatoxin efflux	2.A.1.3.65	The Drug:H+ Antiporter-2 (14 Spanner) (DHA2) Family	-2.33104	1.41926e-65	0.529667	0.0032416
VM1G_07467	Efflux pump antibiotic resistance	2.A.1.3.65	The Drug:H+ Antiporter-2 (14 Spanner) (DHA2) Family	1.77035	6.742e-15
VM1G_07633	Efflux pump antibiotic resistance	2.A.1.3.65	The Drug:H+ Antiporter-2 (14 Spanner) (DHA2) Family	2.32782	1.18957e-17
VM1G_08075	MFS transporter	2.A.1.3.65	The Drug:H+ Antiporter-2 (14 Spanner) (DHA2) Family	-1.03293	3.14639e-05
VM1G_09324	MFS drug transporter	2.A.1.3.65	The Drug:H+ Antiporter-2 (14 Spanner) (DHA2) Family	-2.4395	4.55349e-29
VM1G_10464	MFS general substrate transporter	2.A.1.3.65	The Drug:H+ Antiporter-2 (14 Spanner) (DHA2) Family	1.00239	4.2663e-16
VM1G_10498	MFS general substrate transporter	2.A.1.3.65	The Drug:H+ Antiporter-2 (14 Spanner) (DHA2) Family	2.00994	1.8858e-09
VM1G_04694	MFS transporter	2.A.1.36.3	The Acriflavin-sensitivity (YnfM) Family	-1.79791	1.07477e-07
VM1G_09161	Multicopper like protein	2.A.108.1.5	The Iron/Lead Transporter (ILT) Family	-1.11479	7.37439e-10
VM1G_09949	Iron transport multicopper oxidase	2.A.108.1.5	The Iron/Lead Transporter (ILT) Family	-1.45275	1.65941e-09
VM1G_04839	Multicopper oxidase	2.A.108.1.7	The Iron/Lead Transporter (ILT) Family	-2.01642	2.93557e-06
VM1G_00008	Probable peptide transporter	2.A.17.2.1	The Proton-dependent Oligopeptide Transporter (POT/PTR) Family	-1.44216	1.45996e-05
VM1G_10088	Calcium proton exchanger	2.A.19.2.8	The Ca2+:Cation Antiporter (CaCA) Family	-1.25891	0.00158934
VM1G_00814	Regulator of acetyl-CoA synthetase activity	2.A.29.13.1	The Mitochondrial Carrier (MC) Family	1.73499	8.02148e-21
VM1G_01974	Mitochondrial phosphate carrier protein	2.A.29.4.6	The Mitochondrial Carrier (MC) Family	-1.35916	4.4438e-14	0.581	3.60122e-05
VM1G_05801	Choline transporter	2.A.3.4.1	The Amino Acid-Polyamine-Organocation (APC) Family	-2.29235	3.1504e-26
VM1G_01930	GABA permease	2.A.3.4.2	The Amino Acid-Polyamine-Organocation (APC) Family	-2.1804	8.39725e-07
VM1G_04709	Amino acid polyamine transporter	2.A.3.4.2	The Amino Acid-Polyamine-Organocation (APC) Family	-3.16432	4.86943e-08
VM1G_04492	zip zinc transporter	2.A.5.4.4	The Zinc (Zn2+)-Iron (Fe2+) Permease (ZIP) Family (2.A.5)	-0.566878	9.9625e-07	0.497	0.00586705
VM1G_06385	Hypothetical protein	2.A.43.4.1	The Lysosomal Cystine Transporter (LCT) Family	-1.0409	0.00112999
VM1G_02710	Sulfate permease	2.A.53.1.2	The Sulfate Permease (SulP) Family	-1.41736	5.30539e-37
VM1G_05039	Glycosyltransferase family 4 protein	2.A.66.6.2	The Multidrug/Oligosaccharidyl-lipid/Polysaccharide (MOP) Flippase Superfamily	2.21074	4.07049e-05
VM1G_05364	Oligopeptide transporter	2.A.67.1.2	The Oligopeptide Transporter (OPT) Family	1.54728	1.80435e-31	2.048	0.000113141
VM1G_07989	Oligopeptide transporter	2.A.67.1.2	The Oligopeptide Transporter (OPT) Family	-1.07267	1.61165e-06
VM1G_00282	UDP-galactose transporter	2.A.7.11.6	The Drug/Metabolite Transporter (DMT) Superfamily	-1.09371	0.0019571
VM1G_02292	Potassium transporter	2.A.72.3.2	The K+ Uptake Permease (KUP) Family	-1.90629	6.7998e-07
VM1G_05707	Hypothetical protein	2.A.96.1.3	The Acetate Uptake Transporter (AceTr) Family	1.18329	1.32914e-14	1.57833	0.00174908
VM1G_06785	ABC multidrug transporter	3.A.1.201.10	The ATP-binding Cassette (ABC) Superfamily	1.91128	0.000309831
VM1G_05167	brefeldin a resistance protein	3.A.1.205.6	The ATP-binding Cassette (ABC) Superfamily	-0.148192	0.479382	1.72033	0.000170235
VM1G_07746	ABC transporter	3.A.1.205.11	The ATP-binding Cassette (ABC) Superfamily	-1.55786	1.61395e-46
VM1G_05273	ABC multidrug transporter	3.A.1.208.2	The ATP-binding Cassette (ABC) Superfamily	1.46873	8.38412e-11
VM1G_07369	ABC transporter	3.A.1.208.3	The ATP-binding Cassette (ABC) Superfamily	-1.92068	2.29711e-67
VM1G_01565	Heavy metal tolerance protein precursor	3.A.1.210.2	The ATP-binding Cassette (ABC) Superfamily	-1.11368	1.47315e-07
VM1G_08629	ATP-dependent zn protease	3.A.16.1.1	The Endoplasmic Reticular Retrotranslocon (ER-RT) Family	1.01228	5.00579e-35
VM1G_04996	Nucleoside triphosphate hydrolase protein	3.A.24.1.1	Type VII or ESX Protein Secretion System (T7SS) Family	2.11224	5.86093e-18	1.52567	0.0352566
VM1G_03666	Putative cell division cycle ATPase	3.A.25.2.1	The Symbiont-specific ERAD-like Machinery (SELMA) Family	1.52002	4.68742e-21	1.69933	3.03424e-05
VM1G_06342	ATPase	3.A.25.2.1	The Symbiont-specific ERAD-like Machinery (SELMA) Family	1.18607	1.68926e-06
VM1G_01188	Putative calcium P-type ATPase	3.A.3.2.27	The P-type ATPase (P-ATPase) Superfamily	1.19287	1.22123e-28
VM1G_06529	Calcium-translocating p-type atpase	3.A.3.2.27	The P-type ATPase (P-ATPase) Superfamily	2.31713	4.8147e-14
VM1G_06336	H+-transporting ATPase	3.A.3.3.10	The P-type ATPase (P-ATPase) Superfamily	-2.61374	1.61962e-29	0.590333	0.000764874
VM1G_04277	Potassium sodium efflux p-type fungal-type	3.A.3.9.5	The P-type ATPase (P-ATPase) Superfamily	1.09864	1.71922e-17
VM1G_01665	Translocation protein	3.A.5.9.1	The General Secretory Pathway (Sec) Family	1.07907	5.93135e-05
VM1G_04697	Annexin	3.A.5.9.1	The General Secretory Pathway (Sec) Family	1.17132	1.84251e-26
VM1G_00452	Chaperone protein	3.A.9.1.2	The Chloroplast Envelope Protein Translocase (CEPT or Tic-Toc) Family	1.59275	3.48701e-05
VM1G_01968	Chaperone protein	3.A.9.1.2	The Chloroplast Envelope Protein Translocase (CEPT or Tic-Toc) Family	1.44843	8.31186e-05
VM1G_07553	ATPase	3.A.9.1.2	The Chloroplast Envelope Protein Translocase (CEPT or Tic-Toc) Family	1.12127	0.0119917
VM1G_02133	Oxaloacetate decarboxylase alpha chain	3.B.1.1.1	The Na+-transporting Carboxylic Acid Decarboxylase (NaT-DC) Family	-1.06813	2.72863e-24
VM1G_00825	Glutaconyl-CoA decarboxylae gamma subunit	3.B.1.1.3	The Na+-transporting Carboxylic Acid Decarboxylase (NaT-DC) Family	-1.24302	1.08127e-05
VM1G_09024	Carbamoyl-phosphate synthase subunit	3.B.1.1.5	The Na+-transporting Carboxylic Acid Decarboxylase (NaT-DC) Family	1.07311	8.38842e-14
VM1G_03454	MFS drug efflux	3.E.1.4.9	The Ion-translocating Microbial Rhodopsin (MR) Family	-1.50145	4.58551e-13	0.577667	0.000817448
VM1G_07363	Opsin related protein	3.E.1.4.9	The Ion-translocating Microbial Rhodopsin (MR) Family	-3.75676	3.58704e-125	0.255667	0.0231793
VM1G_03342	Long-chain-fatty-acid--CoA ligase	4.C.1.1.4	The Proposed Fatty Acid Transporter (FAT) Family	8.16893	2.90091e-26
VM1G_08717	AMP-binding enzyme	4.C.1.1.4	The Proposed Fatty Acid Transporter (FAT) Family	-1.10347	1.20616e-11
VM1G_03038	Long-chain acyl-CoA synthetase	4.C.1.1.5	The Proposed Fatty Acid Transporter (FAT) Family	1.90985	8.01085e-90	2.127	0.000385363
VM1G_10775	AMP-dependent synthetase ligase	4.C.1.1.5	The Proposed Fatty Acid Transporter (FAT) Family	1.04791	3.63386e-05
VM1G_11144	AMP-binding enzyme	4.C.1.1.7	The Proposed Fatty Acid Transporter (FAT) Family	-2.34826	1.69141e-87
VM1G_01526	Carnitine O-acetyltransferase	4.C.2.1.1	The Carnitine O-Acyl Transferase (CrAT) Family	-4.81656	1.37055e-14
VM1G_04843	Glycosyltransferase family 2 protein	4.D.3.2.1	The Glycan Glucosyl Transferase (OpgH) Family	-3.0869	0.00160573
VM1G_04813	Ferric reductase	5.B.1.5.1	The Phagocyte (gp91phox) NADPH Oxidase Family	-5.06597	0
VM1G_08368	Ferric reductase like transmembrane component	5.B.1.5.1	The Phagocyte (gp91phox) NADPH Oxidase Family	-3.16191	7.38703e-16
VM1G_00138	Ferric reductase transmembrane component	5.B.1.7.1	The Phagocyte (gp91phox) NADPH Oxidase Family	-1.26856	6.53736e-34
VM1G_00099	Phenol hydroxylase P5 protein	5.B.1.8.2	The Phagocyte (gp91phox) NADPH Oxidase Family	-1.27993	1.69516e-09
VM1G_05310	Integral membrane protein	5.B.2.3.1	The Eukaryotic Cytochrome b561 (Cytb561) Family	-1.58008	4.71601e-06
VM1G_03536	Ankyrin repeat protein	8.A.28.1.1	The Ankyrin (Ankyrin) Family	1.42962	1.47498e-23
VM1G_04615	Ankyrin repeat protein	8.A.28.1.1	The Ankyrin (Ankyrin) Family	3.23453	2.21277e-13
VM1G_02779	General stress protein	8.A.5.1.4	The Voltage-gated K+ Channel β-subunit (Kvβ) Family	-1.34464	2.89508e-15
VM1G_03019	General stress protein	8.A.5.1.4	The Voltage-gated K+ Channel β-subunit (Kvβ) Family	-1.23261	0.0369444	0.556	0.036857
VM1G_06457	Aldehyde reductase	8.A.5.1.4	The Voltage-gated K+ Channel β-subunit (Kvβ) Family	-1.49011	4.94469e-11	0.571	0.00227793
VM1G_07377	Pyridoxal reductase	8.A.5.1.4	The Voltage-gated K+ Channel β-subunit (Kvβ) Family	-3.07984	5.18058e-30
VM1G_10069	Glycerol dehydrogenase protein	8.A.5.1.4	The Voltage-gated K+ Channel β-subunit (Kvβ) Family	-1.83499	3.94802e-103
VM1G_10461	Aldo keto reductase	8.A.5.1.4	The Voltage-gated K+ Channel β-subunit (Kvβ) Family	1.54307	6.70929e-06
VM1G_10931	Alcohol dehydrogenase	8.A.5.1.4	The Voltage-gated K+ Channel β-subunit (Kvβ) Family	1.04023	1.92187e-10
VM1G_02895	Uncharacterized transporter	8.A.5.1.6	The Voltage-gated K+ Channel β-subunit (Kvβ) Family	1.3624	9.65138e-13	1.504	0.00144062
VM1G_09416	Aryl-alcohol dehydrogenase	8.A.5.1.6	The Voltage-gated K+ Channel β-subunit (Kvβ) Family	-2.51195	7.80741e-06
VM1G_10431	Aldo keto reductase	8.A.5.1.6	The Voltage-gated K+ Channel β-subunit (Kvβ) Family	-3.67513	1.03716e-16	0.435667	0.00344104
VM1G_10664	Glutamine synthetase	8.A.59.2.3	The SLC and TCST-Associated Component (STAC-A) Family	-1.32521	9.34622e-08
VM1G_02689	Neutral and basic amino acid transport protein	8.A.9.1.2	The rBAT Transport Accessory Protein (rBAT) Family	-1.29187	8.07483e-18
VM1G_00626	Translocator protein	9.A.24.1.1	The Ezrin/Radixin/Moesin-binding Phosphoprotein 50 (EBP50) Family	-1.30956	3.63769e-15
VM1G_00229	RTA1 protein	9.A.26.1.1	The Caveolin (Caveolin) Family	-1.31826	1.5957e-06
VM1G_05724	Hypothetical protein	9.A.27.1.4	The CDC50 P-type ATPase Lipid Flippase Subunit (CDC50) Family	1.10058	1.33367e-08
VM1G_10883	HSP70 family protein	9.A.41.1.1	The Strech-activated Calcium Channel Auxiliary Protein, Mid1 (Mid1) Family	1.57711	1.32251e-05
VM1G_05953	Cell division cycle cofactor-apc complex	9.A.61.2.1	The Endoplasmic Reticulum-derived Vesicle Protein, Erv14 (Erv14) Family	1.05312	3.83077e-20
VM1G_05224	Mitochondrial chaperone	9.A.62.1.2	The Transmembrane and Ubiquitin-like domain-containing Protein 1 (Tmub1) Family	1.13627	7.95642e-18
VM1G_10126	Thiosulfate sulfurtransferase	9.B.102.4.1	The YedE/YeeE (YedE/YeeE) Family	-1.36062	1.6549e-05
VM1G_07546	Serine threonine protein kinase	9.B.106.3.1	The Pock Size-determining Protein (PSDP) Family	1.49498	2.13903e-09
VM1G_12022	Glycoprotein	9.B.133.1.1	The Ice Nucleation Protein Secretion System (INP-SS) Family	-1.14796	2.58934e-18
VM1G_03742	DUF1275 domain protein	9.B.143.5.1	The 6 TMS DUF1275/Pf06912 (DUF1275) Family	-1.66674	2.19307e-21
VM1G_02667	Mpv17 pmp22 family protein	9.B.192.1.2	The Mpv17/Pmp22 4 TMS Putative Porin (Mpv17) Family	-1.97748	1.41015e-45
VM1G_11013	Calmodulin protein	9.C.15.1.1	The Animal Calmodulin-dependent E.R. Secretion Pathway (CSP) Family	1.08815	0.0135537
beta value, analogous to fold change, though technically a bias estimator which has to do with the transformation;
Up-regulated in VmLaeA deletion mutant;
Down-regulated in VmLaeA deletion mutant.

## Sheet: Table S6
Table S6 Differentially expressed core enzyme genes from transcriptomic and proteomic analyses.
Cluster_ID	Gene ID	Description	Length/aa	Transcriptome		Proteome
				beta value	FDR	fold change	p-value
chr01_c1	VM1G_00046	Type I Iterative PKS	2428	-1.45068	1.01214e-06
chr02_c4	VM1G_01526	Type I Iterative PKS	2991	-4.81656	1.37055e-14
chr02_c5	VM1G_02156	Type I Iterative PKS	1004	NA	NA
chr03_c7	VM1G_02576	Type I Iterative PKS	2194	NA	NA
chr03_c8	VM1G_02661	Type I Iterative PKS	2567	-0.399195	0.00376483
chr03_c10	VM1G_02823	Type I Iterative PKS	2482	-1.01109	0.0310114
chr03_c10	VM1G_02824	Type I Iterative PKS	2434	-0.802912	0.183439
chr03_c12	VM1G_03093	Type I Iterative PKS	2312	-3.3063	1.01662e-25	0.606333	0.00436606
chr03_c14	VM1G_03186	Type I Iterative PKS	2183	0.761673	3.40935e-06
chr03_c16	VM1G_03589	Type I Iterative PKS	2500	0.174908	0.167915
chr04_c17	VM1G_03769	Type I Iterative PKS	1864	-2.52922	4.52546e-05
chr04_c18	VM1G_04331	Type I Iterative PKS	2047	0.727093	0.0180373
chr05_c21	VM1G_04800	Type I Iterative PKS	2183	0.10594	0.682948
chr05_c21	VM1G_04801	Type I Iterative PKS	2354	-0.4783	4.74961e-07
chr05_c22	VM1G_04822	Type I Iterative PKS	2605	-0.356949	0.348529
chr05_c23	VM1G_04958	Type I Iterative PKS	2619	-0.0153817	0.936918
chr05_c23	VM1G_04961	Type I Iterative PKS	2578	-0.173675	0.495541
chr05_c25	VM1G_05383	Type I Iterative PKS	2757	NA	NA
chr05_c25	VM1G_05386	Type I Iterative PKS	2637	-0.0300648	0.910052
chr07_c32	VM1G_07089	Type I Iterative PKS	2613	-0.274642	0.620582
chr07_c33	VM1G_07337	Type I Iterative PKS	2586	NA	NA
chr07_c34	VM1G_07352	Type I Iterative PKS	3171	0.340385	0.000107194
chr07_c34	VM1G_07353	Type I Iterative PKS	2637	0.00762449	0.966513
chr07_c34	VM1G_07355	Type I Iterative PKS	2752	-0.405773	0.00071581
chr08_c35	VM1G_07451	Type I Iterative PKS	2204	0.140326	0.589631
chr08_c36	VM1G_07481	Type I Iterative PKS	2331	-0.781017	0.0171754
chr08_c37	VM1G_08019	Type I Iterative PKS	2531	-0.443533	0.0781331
chr09_c39	VM1G_08248	Type I Iterative PKS	2478	-0.101214	0.856398
chr10_c41	VM1G_08821	Type I Iterative PKS	2418	-0.0682596	0.648968
chr10_c42	VM1G_09000	Type I Iterative PKS	2217	-0.445561	0.0123407
chr10_c43	VM1G_09018	Type I Iterative PKS	2584	1.77052	6.39209e-40	2.11933	0.000392934
chr11_c44	VM1G_09624	Type I Iterative PKS	2496	1.41385	0.0108583
chr12_c45	VM1G_09671	Type I Iterative PKS	2603	0.205319	0.282087	1.649	0.00145071
chr12_c46	VM1G_09948	Type I Iterative PKS	2188	-0.735853	9.12637e-17
scaffold00045_c53	VM1G_10881	Type I Iterative PKS	2406	0.296529	0.119743
scaffold00055_c54	VM1G_11041	Type I Iterative PKS	2346	2.38217	2.37328e-13
chr02_c5	VM1G_02155	PKS/NRPS-like	435	NA	NA
chr02_c6	VM1G_02320	PKS/NRPS-like	198	NA	NA
chr02_c6	VM1G_02321	PKS/NRPS-like	275	-2.17073	1.31268e-21
chr03_c11	VM1G_03043	PKS/NRPS-like	293	-1.42274	1.41792e-05
chr03_c12	VM1G_03091	PKS/NRPS-like	840	-2.54374	4.26258e-144	0.490333	4.79988e-05
chr03_c14	VM1G_03183	PKS/NRPS-like	364	-0.00722451	0.97733
chr04_c17	VM1G_03770	PKS/NRPS-like	257	-3.04165	6.86554e-165	0.57	0.0092489
chr05_c22	VM1G_04815	PKS/NRPS-like	510	-3.01007	4.8469e-23
chr05_c25	VM1G_05385	PKS/NRPS-like	290	-3.53256	1.18196e-08
chr07_c31	VM1G_06772	PKS/NRPS-like	639	-0.272594	0.573963
chr07_c31	VM1G_06775	PKS/NRPS-like	324	-1.25212	0.000775037
chr07_c32	VM1G_07086	PKS/NRPS-like	374	NA	NA
chr08_c35	VM1G_07444	PKS/NRPS-like	145	-0.285817	0.00125119
chr08_c36	VM1G_07482	PKS/NRPS-like	371	NA	NA
chr08_c37	VM1G_08020	PKS/NRPS-like	489	NA	NA
chr09_c39	VM1G_08241	PKS/NRPS-like	1660	-1.6028	0.00173932
chr09_c39	VM1G_08249	PKS/NRPS-like	274	0.388651	0.154727
chr10_c41	VM1G_08822	PKS/NRPS-like	277	NA	NA
chr12_c46	VM1G_09945	PKS/NRPS-like	282	-0.40657	0.153754	0.444	0.00305492
chr12_c47	VM1G_09989	PKS/NRPS-like	272	0.913494	8.88502e-08
scaffold00037_c51	VM1G_10777	PKS/NRPS-like	282	-0.26156	0.0560703
scaffold00045_c53	VM1G_10882	PKS/NRPS-like	205	-0.189345	0.691363
scaffold00056_c55	VM1G_12066	PKS/NRPS-like	363	NA	NA
chr02_c4	VM1G_01528	NRPS-like	1071	-0.0532477	0.845173
chr03_c9	VM1G_02677	NRPS-like	1292	0.342335	0.0133841
chr03_c11	VM1G_03049	NRPS-like	651	0.584001	7.0787e-06
chr03_c15	VM1G_03342	NRPS-like	573	8.16893	2.90091e-26
chr04_c18	VM1G_04332	NRPS-like	1142	-0.65019	0.000546682
chr04_c19	VM1G_04351	NRPS-like	1066	-1.05904	0.00371726
chr05_c20	VM1G_04745	NRPS-like	1059	-1.65433	6.58716e-29
chr05_c26	VM1G_05435	NRPS-like	1044	-0.718856	0.000361528
chr06_c29	VM1G_06308	NRPS-like	1689	NA	NA
chr07_c34	VM1G_07351	NRPS-like	433	-0.189286	0.288381
chr08_c38	VM1G_08051	NRPS-like	1636	1.6964	2.44971e-09
scaffold00022_c49	VM1G_10594	NRPS-like	1165	-0.21527	0.0591007
scaffold00024_c50	VM1G_10656	NRPS-like	1105	1.24388	3.92839e-26
chr02_c6	VM1G_02319	NRPS	1728	NA	NA
chr03_c11	VM1G_03054	NRPS	3459	-1.15271	2.1685e-17
chr03_c13	VM1G_03154	NRPS	1111	-0.898589	0.0108205
chr03_c15	VM1G_03339	NRPS	2205	0.322253	0.0825508
chr05_c20	VM1G_04735	NRPS	4821	-0.879833	1.0617e-07
chr05_c27	VM1G_05645	NRPS	4815	0.176848	0.090083
chr06_c28	VM1G_06298	NRPS	1145	-0.234269	0.37715
chr06_c30	VM1G_06405	NRPS	5662	0.335288	0.122429
chr07_c31	VM1G_06774	NRPS	776	0.386716	0.541499
chr07_c32	VM1G_07084	NRPS	2124	0.360418	0.612591
chr10_c41	VM1G_08828	NRPS	1936	0.170029	0.576093
scaffold00037_c51	VM1G_10775	NRPS	2113	1.04791	3.63386e-05
scaffold00061_c57	VM1G_11144	NRPS	1189	-2.34826	1.69141e-87
chr01_c3	VM1G_01285	Hybrid PKS-NRPS	4158	-0.367812	0.0207815
chr02_c4	VM1G_01520	Hybrid PKS-NRPS	498	-0.299176	0.0075137
scaffold00056_c55	VM1G_11085	Hybrid PKS-NRPS	4005	-0.149273	0.590408
Up-regulated in VmLaeA deletion mutant;
Down-regulated in VmLaeA deletion mutant.

## Sheet: Table S7
Table S7 Differentially expressed cytochrome P450 genes from transcriptomic and proteomic analyses.
Gene ID	Family	Transcriptome		Proteome
		beta-value	FDR	fold change	p-value
VM1G_02941	CYP503C3	-1.56918	2.69158e-10	0.567	0.000956401
VM1G_04808	CYP503F1	-3.85462	6.72243e-18
VM1G_06528	CYP504B2	-0.131088	0.59832
VM1G_04654	CYP504B20	1.34387	8.95968e-08
VM1G_10329	CYP5053C9	NA	NA
VM1G_07617	CYP5054A4	-0.0480897	0.87377
VM1G_09417	CYP5071C3	1.63088	2.51951e-13	2.14667	5.52357e-05
VM1G_07464	CYP5075E2	1.1945	3.3639e-09	1.63967	1.06866e-05
VM1G_02313	CYP5078C3	NA	NA
VM1G_09206	CYP5080P2	0.0183989	0.965287
VM1G_08085	CYP5093A9	1.82522	0.000196243
VM1G_00633	CYP5104E1	0.395526	0.21588
VM1G_04783	CYP5105A4	0.695351	1.48245e-06
VM1G_09145	CYP5105C2	2.6316	2.07468e-19	2.38267	0.000715979
VM1G_05214	CYP5125C1P	0.704831	0.0572059
VM1G_04960	CYP5129C2	-0.692372	0.170474
VM1G_09622	CYP5129D1	NA	NA
VM1G_03797	CYP5168C1	0.2016	0.187419
VM1G_11201	CYP5168D1	-0.129869	0.769393
VM1G_08703	CYP5168E1	1.80715	2.07307e-05
VM1G_08050	CYP5168F1	5.55392	1.68056e-42
VM1G_10067	CYP5168F2	1.30848	1.86551e-05
VM1G_02945	CYP5181B2	-2.64819	4.76422e-16
VM1G_02730	CYP51F1	-0.192239	0.640983
VM1G_08675	CYP51F2	0.405777	0.388163
VM1G_10051	CYP5249A2	1.34711	3.04592e-42
VM1G_00001	CYP5249E1	0.567695	3.02856e-06
VM1G_03576	CYP5249F1	2.80356	2.24589e-32
VM1G_04318	CYP526T1	-0.333415	0.060316
VM1G_00043	CYP5271B1	-0.860201	1.38814e-07
VM1G_08130	CYP5272D2	0.478178	0.000291966
VM1G_09465	CYP527E3	NA	NA
VM1G_10415	CYP527L1	NA	NA
VM1G_03028	CYP527M1	NA	NA
VM1G_00769	CYP527N1	2.08713	4.90973e-07
VM1G_07096	CYP527P1	NA	NA
VM1G_00014	CYP528A9	-0.427091	0.0252882
VM1G_03094	CYP5295A2	-4.60995	7.11712e-22	0.492333	8.6906e-05
VM1G_02575	CYP5295A3	NA	NA
VM1G_07454	CYP5295B1	0.192608	0.0984135
VM1G_09446	CYP529A6	-0.769292	3.14639e-05
VM1G_04630	CYP52Y2	-0.909833	9.4781e-15
VM1G_02512	CYP530A18	0.738176	0.00545377
VM1G_09443	CYP530A19	-1.32529	1.94178e-12
VM1G_08501	CYP531C6	1.10572	5.03202e-32
VM1G_09890	CYP5321B1	0.446138	0.017181
VM1G_00786	CYP5321C1	1.97898	3.49473e-64	2.764	0.000312363
VM1G_07348	CYP5321D1	-0.382117	0.119716
VM1G_04973	CYP5321E1	-0.809097	0.0197237
VM1G_06275	CYP5328A2	3.08309	5.5414e-06
VM1G_09061	CYP532A16	NA	NA
VM1G_04956	CYP532M1	NA	NA
VM1G_05905	CYP5330B1	1.19417	0.000171204
VM1G_07082	CYP5334C1	NA	NA
VM1G_01070	CYP5336	-0.148165	0.826535
VM1G_11469	CYP5336B	NA	NA
VM1G_02896	CYP5336B3	4.47056	1.27457e-78	2.91467	5.85868e-06
VM1G_08413	CYP534G2	-0.339469	0.00098432
VM1G_00408	CYP536A8	-0.121108	0.616852
VM1G_00831	CYP5370A2	0.395965	0.000143521	1.655	0.00927897
VM1G_07466	CYP5373A2	1.18096	3.43747e-07
VM1G_10966	CYP5376A2	-0.200119	0.820134
VM1G_03188	CYP5377A3	0.124129	0.720701
VM1G_08262	CYP5379A2	0.142568	0.555632
VM1G_00150	CYP537A12	-0.509946	0.0054316
VM1G_03181	CYP5380A2	4.22845	2.41273e-24
VM1G_09320	CYP5383A2	-1.95059	4.33582e-18
VM1G_03153	CYP5392A2	1.18317	0.0789422
VM1G_01694	CYP539A19	-0.643044	0.328049
VM1G_03361	CYP539B8	-0.132051	0.537191
VM1G_06391	CYP53A31	-0.368987	0.00214919
VM1G_07583	CYP53E3	-1.55436	4.83175e-12
VM1G_02964	CYP540B26	0.0969681	0.626342
VM1G_08245	CYP540G2	-0.160082	0.768474
VM1G_00042	CYP5412C1	-0.611431	0.0994944
VM1G_07642	CYP541A6	-1.30411	5.56484e-06
VM1G_09643	CYP542C1	NA	NA
VM1G_05166	CYP544A10	0.0907895	0.620168
VM1G_09487	CYP5476A1	0.34301	9.23912e-05
VM1G_05063	CYP5477A1	0.903582	0.17051
VM1G_08432	CYP5478A1	0.474235	0.0382101
VM1G_07469	CYP5479A1	1.85905	3.65524e-23
VM1G_02814	CYP5480A1	0.518418	0.288899
VM1G_02543	CYP5481A1	-1.56732	0.019414
VM1G_03547	CYP5482A1	NA	NA
VM1G_08394	CYP5483A1	-3.74112	2.66881e-09
VM1G_10826	CYP5484A1	-3.37345	1.29379e-11
VM1G_10825	CYP5485A1	-1.61428	0.0120718
VM1G_02527	CYP548A18	-0.351729	0.4351
VM1G_08209	CYP548AL1	-0.525747	7.37659e-08
VM1G_07088	CYP548W2	-0.0455811	0.923393
VM1G_08753	CYP54D2	0.823344	8.08304e-07
VM1G_04859	CYP552B7	-0.0667035	0.641888
VM1G_03596	CYP552C9	-1.30147	0.0219073
VM1G_03714	CYP552F1	-1.308	7.65528e-05
VM1G_10762	CYP552G1	-0.306933	0.0258162
VM1G_02880	CYP559J1	-1.10188	1.15433e-12
VM1G_07396	CYP567J2	-0.999978	5.01426e-05
VM1G_03932	CYP570B5	-1.36081	2.62358e-13
VM1G_05339	CYP570N1	1.4385	3.70989e-14
VM1G_04974	CYP573A13	-0.140158	0.676643
VM1G_05523	CYP578A5	-1.39738	9.39634e-26
VM1G_06783	CYP584W1	-0.261885	0.30446
VM1G_01222	CYP584X1	1.42421	0.00935111
VM1G_01238	CYP586F	NA	NA
VM1G_02817	CYP586G2	2.15077	7.84798e-42	2.46967	0.0011324
VM1G_10490	CYP586J2	-0.876811	4.72384e-07
VM1G_08731	CYP596J1	0.208778	0.214835
VM1G_09631	CYP599D1	0.0259591	0.975768
VM1G_10499	CYP59K1	3.85727	9.01957e-112	2.57067	5.44829e-06
VM1G_10046	CYP605	3.57453	1.6746e-16
VM1G_06856	CYP606E1	0.693613	2.43606e-10
VM1G_05211	CYP609F1	-0.221231	0.269441
VM1G_05340	CYP611B2	1.93014	3.71094e-30	2.43933	9.36677e-05
VM1G_04645	CYP611B3	1.92683	4.89067e-31
VM1G_02732	CYP617A10	0.0414123	0.707773
VM1G_01226	CYP617P1	-1.39162	3.75991e-10
VM1G_03546	CYP617Q1	NA	NA
VM1G_08826	CYP619G1	NA	NA
VM1G_03917	CYP61A1	-0.824945	1.79146e-05
VM1G_10696	CYP620E14	-0.942948	3.31786e-07
VM1G_08913	CYP621D4	-0.482739	0.00134066
VM1G_05838	CYP623B5	-0.930364	6.83466e-12
VM1G_05933	CYP628M1	0.171607	0.650623
VM1G_09422	CYP629A3	-0.116359	0.629702
VM1G_06849	CYP629A4	-0.0485132	0.77457
VM1G_03864	CYP629A5	-0.498492	0.117153
VM1G_03717	CYP629D1	-0.0174247	0.955192
VM1G_02144	CYP62M1	-0.462282	0.110206
VM1G_04962	CYP631B7	-0.454486	0.0812327
VM1G_09625	CYP631C3	NA	NA
VM1G_07333	CYP631E1	NA	NA
VM1G_07109	CYP648C1	0.139508	0.647082
VM1G_00062	CYP648C2	-2.68461	1.87401e-06
VM1G_00060	CYP649A3	-3.17781	1.2481e-39
VM1G_07107	CYP649A4	-0.24469	0.0068807
VM1G_06771	CYP655C4	NA	NA
VM1G_02942	CYP65AQ2	-0.050131	0.636823
VM1G_02951	CYP65BK2	-0.682702	0.0194155
VM1G_05772	CYP65BL2	-0.0370747	0.94676
VM1G_05741	CYP65BM3	NA	NA
VM1G_09724	CYP65BN2	NA	NA
VM1G_08434	CYP65CX1	-1.7424	0.000565544
VM1G_02586	CYP663H1	-0.510374	0.151759
VM1G_06728	CYP663J1	-0.000989459	0.995478
VM1G_09634	CYP669C1	2.06593	1.59757e-37
VM1G_02938	CYP669C2	0.577745	0.0836955
VM1G_02348	CYP671B7	NA	NA
VM1G_02909	CYP682X1	-0.468607	0.0704447
VM1G_08239	CYP682Y1	-0.415751	0.0717305
VM1G_03762	CYP682Y2	-3.35768	2.99622e-13
VM1G_08319	CYP684H2	-1.991	0.000897466
VM1G_01352	CYP68AF1	-0.399563	0.139499
Up-regulated in VmLaeA deletion mutant;
Down-regulated in VmLaeA deletion mutant.

## Sheet: Table S8
Table S8 Differentially expressed Zn2Cys6 transcription factor (TF) genes from transcriptomic and proteomic analyses.
Gene IDa	Zn_clusb	Zn_clus_type	Domainsc	Clusterd	Transcriptome		Proteome
					beta value	FDR	fold change	p-value
VM1G_00106	CGACAKAKRKCDRQIPTCGRCQSRETRC	C-2-C-6-C-6-C-2-C-6-C	GAL4		0.0160387	0.93444
VM1G_00144	CISCRDSKVKCNAASVPGQPCQRCAKLKLQC	C-2-C-6-C-9-C-2-C-6-C	GAL4+fungal_TF_MHR		0.321062	0.0108994
VM1G_00171	CITCKIRKVKCDEAKPFCLRCSKTGRTC	C-2-C-6-C-6-C-2-C-6-C	GAL4+Fungal_trans_2		-0.245651	0.0321777
VM1G_00227	CSSCRKRRIKCDRRQPECTQCVRLSKGC	C-2-C-6-C-6-C-2-C-6-C	GAL4+Fungal_trans_2		-0.879596	1.10754e-08
VM1G_00261	CGLCVKRRVKCDQNRPACANCIKYSAEC	C-2-C-6-C-6-C-2-C-6-C	GAL4+Fungal_trans_2		0.246586	0.0120171
VM1G_00456	CIACRRKKIRCSGEKPACKHCLRSRIPC	C-2-C-6-C-6-C-2-C-6-C	GAL4+fungal_TF_MHR		0.230564	0.0141781
VM1G_00544	CNTCRTRRVKCDNERPFCRKCVDSGREC	C-2-C-6-C-6-C-2-C-6-C	GAL4		0.53212	0.00200554
VM1G_00559	CTTCRLRKVKCSGKQAVSNGSCANCARLELAC	C-2-C-6-C-10-C-2-C-6-C	GAL4(2)+fungal_TF_MHR		-0.452242	0.0246681
	CRECHAHKTKCSGDLPRCKRCQANELIC	C-2-C-6-C-6-C-2-C-6-C
VM1G_00591	CFTCKIRKVKCDETKPLCQRCTSSGRKC	C-2-C-6-C-6-C-2-C-6-C	GAL4+Fungal_trans_2		-0.346317	0.0898061
VM1G_00841	CWPCRQRKVKCDNKQPCENCVKREHPQLC	C-2-C-6-C-5-C-2-C-8-C	GAL4+fungal_TF_MHR		-0.207853	0.0448494
VM1G_00853	CLACRSKHLKCDGNTPCVRCVGSQSEC	C-2-C-6-C-5-C-2-C-6-C	GAL4+fungal_TF_MHR		-0.705383	5.71117e-13
VM1G_00899	CIPCRRRKVRCDLGSVDNPHDPPCVRCRRESKEC	C-2-C-6-C-12-C-2-C-6-C	GAL4		0.0912163	0.537104
VM1G_00992	CESCKRRKQKCNGLKPCNTCTKRNLEC	C-2-C-6-C-5-C-2-C-6-C	GAL4+fungal_TF_MHR		0.00943852	0.94428
VM1G_01003	CHACALSKVKCPKNKPRCSRCESRGIAC	C-2-C-6-C-6-C-2-C-6-C	GAL4+AflR		-0.233326	0.361098
VM1G_01247	CVDCRKSKVKCDEIRPFCGTCTRRRHVC	C-2-C-6-C-6-C-2-C-6-C	GAL4+Fungal_trans_2		-0.138168	0.197788
VM1G_01262	CDACKIRKVRCSEQPPCARCVSIGIDC	C-2-C-6-C-5-C-2-C-6-C	GAL4+fungal_TF_MHR		0.236009	0.117474
VM1G_01360	CDTCRSRKQKCDEQRPKCGTCQKFKLGC	C-2-C-6-C-6-C-2-C-6-C	GAL4+fungal_TF_MHR		-0.33588	0.0414433
VM1G_01373	CNFCRSKKLKCDRAQPCFNCTSRGIPC	C-2-C-6-C-5-C-2-C-6-C	GAL4+fungal_TF_MHR		-0.463101	0.000580402
VM1G_01433	CLECRRRKLKCNKSNPCTNCLKFSRDC	C-2-C-6-C-5-C-2-C-6-C	GAL4+fungal_TF_MHR		-0.454662	0.00393782
VM1G_01599	CTNCRRRKIRCVQAAGAAKCNQCKRLHKDC	C-2-C-6-C-8-C-2-C-6-C	GAL4		-0.149532	0.255035
VM1G_01600	CTNCRRRKIRCVQAAGAAKCNQCKRLHKDC	C-2-C-6-C-8-C-2-C-6-C	GAL4		-0.149532	0.255035
VM1G_01941	CKECRRRKSKCNKAIPTCNLCVKYRRHC	C-2-C-6-C-6-C-2-C-6-C	GAL4+fungal_TF_MHR		0.288457	0.001143
VM1G_01955	CYTCRLRRKKCDEGTPMCSACKHLGLVC	C-2-C-6-C-6-C-2-C-6-C	GAL4+Fungal_trans_2		-0.904037	0.000822928
VM1G_02062	CEACRGLKVRCEPDPNNPEGACKRCAKAGRNC	C-2-C-6-C-10-C-2-C-6-C	GAL4+fungal_TF_MHR		0.11705	0.231794
VM1G_02141	CEPCRRRKVRCNGQSPCNRCERKPSEC	C-2-C-6-C-5-C-2-C-6-C	GAL4+fungal_TF_MHR		-0.321534	0.0268727
VM1G_02148	CLPCRERKVRCNREHPCSICIKRDHPDLC	C-2-C-6-C-5-C-2-C-8-C	GAL4+fungal_TF_MHR		0.389424	0.586987
VM1G_02326	CTPCRRRKTRCPRVEGKERCENCEKYNRNC	C-2-C-6-C-8-C-2-C-6-C	GAL4	Cluster6	-0.200856	0.275859
VM1G_02503	CLSCRRSKVRCEKGIDPIRCRRCVQTGSDC	C-2-C-6-C-8-C-2-C-6-C	GAL4+fungal_TF_MHR		-0.373994	0.00276049
VM1G_02514	CVLCQQRKVKCDRKFPCANCVRASVQC	C-2-C-6-C-5-C-2-C-6-C	GAL4+fungal_TF_MHR		-0.56612	4.69455e-07
VM1G_02550	CLRCRKRKMRCDRQLPSCSQCLSAKANC	C-2-C-6-C-6-C-2-C-6-C	GAL4+fungal_TF_MHR		0.0599888	0.741445
VM1G_02556	CHRCRRLRRKCDTQLPSCRMCQKAGAEC	C-2-C-6-C-6-C-2-C-6-C	GAL4+fungal_TF_MHR		-0.225661	0.195783
VM1G_02640	CDRCHRQKLRCERSPIIANGNIVVTLGECSRCVKVNLPC	C-2-C-6-C-17-C-2-C-6-C	GAL4		0.0107519	0.924539
VM1G_02666	CDSCHQAKVKCSGEDPCSTCQVSNLRC	C-2-C-6-C-5-C-2-C-6-C	GAL4	Cluster49	-0.474431	0.022499
VM1G_02675	CYPCRSRKLKCDRSHPCSNCVKREGVDTLSC	C-2-C-6-C-5-C-2-C-10-C	GAL4+fungal_TF_MHR		0.161715	0.154994
VM1G_02719	CWPCKARKVKCGEEHPACVNCQRTGEAC	C-2-C-6-C-6-C-2-C-6-C	GAL4+Fungal_trans_2		-0.201808	0.0268263
VM1G_02787	CRRCKTRKIKCDEIHPRCGNCVKHGVPC	C-2-C-6-C-6-C-2-C-6-C	GAL4+Fungal_trans_2		-0.340108	0.00120146
VM1G_03001	CNSCRQRKLRCDRTCPCSQCNKSNRLC	C-2-C-6-C-5-C-2-C-6-C	GAL4+fungal_TF_MHR		-0.329689	0.216125
VM1G_03095	CDGCGASKLKCDRVQPICGRCKAQGTQC	C-2-C-6-C-6-C-2-C-6-C	GAL4	Cluster11	-1.75157	6.60554e-35
VM1G_03187	CDSCRFSKARCLRERPDQARCDRCTRTDSEC	C-2-C-6-C-9-C-2-C-6-C	GAL4	Cluster13	0.648593	0.00521686
VM1G_03347	CEGCRSAKVRCSGLQDCDRCDRCAGRGLEC	C-2-C-6-C-8-C-2-C-6-C	GAL4	Cluster14	0.84054	3.14549e-07
VM1G_03462	CFNCKTRRIKCQETRPACDHCVKVGLNC	C-2-C-6-C-6-C-2-C-6-C	GAL4+Fungal_trans_2		0.213514	0.445357
VM1G_03540	CDHCRRRRIRCDGKYPCQQCINATLTC	C-2-C-6-C-5-C-2-C-6-C	GAL4+fungal_TF_MHR		-0.0344785	0.773593
VM1G_03604	CRRCRRNKSRCDSFRPCSLCVRADVQC	C-2-C-6-C-5-C-2-C-6-C	GAL4+fungal_TF_MHR		0.239019	0.00999226
VM1G_03688	CSRCRAAKVKCDGKLPACTACEKAGRENEC	C-2-C-6-C-6-C-2-C-8-C	GAL4+fungal_TF_MHR		0.309298	0.000421763
VM1G_03689	CCRCRQRKTRCDPTLPRCLPCERSGSVC	C-2-C-6-C-6-C-2-C-6-C	GAL4+fungal_TF_MHR		0.454159	2.05403e-07
VM1G_03779	CVRCRKGKTKCVYENGRAPCKNCSKGMHEC	C-2-C-6-C-8-C-2-C-6-C	GAL4+fungal_TF_MHR	Cluster15	0.0532731	0.62523
VM1G_03895	CLTCRRRRIKCDEGKPICQNCTKSKRQC	C-2-C-6-C-6-C-2-C-6-C	GAL4+Fungal_trans_2		-0.438556	0.254591
VM1G_03937	CVLCQQRKVRCDKQKPCANCVKAGVGC	C-2-C-6-C-5-C-2-C-6-C	GAL4+fungal_TF_MHR		-0.161494	0.0866169
VM1G_04032	CETCHARKVRCDAASLGIPCTNCVAFQIEC	C-2-C-6-C-8-C-2-C-6-C	GAL4+fungal_TF_MHR		0.0144441	0.901278
VM1G_04055	CIACRKRKSKCDGALPSCAACASVYGTEC	C-2-C-6-C-6-C-2-C-7-C	GAL4+fungal_TF_MHR		-0.122926	0.216299
VM1G_04121	CVLCKQRKVRCDRGNPCSGCVRAGVSC	C-2-C-6-C-5-C-2-C-6-C	GAL4+fungal_TF_MHR		-0.226854	0.112805
VM1G_04149	CAECKRRKIRCDGQQPCGQCLSSRAPKRC	C-2-C-6-C-5-C-2-C-8-C	GAL4+fungal_TF_MHR		-0.503065	1.86218e-05
VM1G_04161	CDFCHVNHQPCDNAKPRCSYCERHNKSC	C-2-C-6-C-6-C-2-C-6-C	GAL4		-0.229657	0.0759328
VM1G_04187	CEVCRSRKSRCDGTKPKCKLCTELGAEC	C-2-C-6-C-6-C-2-C-6-C	GAL4+fungal_TF_MHR		0.206865	0.0257114
VM1G_04206	CDFCRHRKRRCDGKQPCSTCREASADC	C-2-C-6-C-5-C-2-C-6-C	GAL4+fungal_TF_MHR		1.23955	2.8168e-06
VM1G_04218	CVPCKKAHLRCDAQRPCTRCMQNGKEDAC	C-2-C-6-C-5-C-2-C-8-C	GAL4		-0.411381	0.0272766
VM1G_04263	CFTCRSRRVKCDENHPVCERCRKGKRDC	C-2-C-6-C-6-C-2-C-6-C	GAL4+Fungal_trans_2		-1.7512	4.1557e-41
VM1G_04280	CLRCRKSKIKCDNDGGSSPCETCIKQGKDC	C-2-C-6-C-8-C-2-C-6-C	GAL4+fungal_TF_MHR		-0.623476	5.42942e-06
VM1G_04510	CFECVERKTKCDRGRPHCLACIKRQTEC	C-2-C-6-C-6-C-2-C-6-C	GAL4+fungal_TF_MHR		-0.311508	0.00758055
VM1G_04659	CQSCARSKMRCVWPSEPGATPCHRCAKIKAPC	C-2-C-6-C-10-C-2-C-6-C	GAL4+fungal_TF_MHR		-0.15839	0.0969799
VM1G_04717	CKPCRDRKVRCGGEQPMCEKCRRAGEPC	C-2-C-6-C-6-C-2-C-6-C	GAL4		0.142526	0.332325
VM1G_04756	CDQCRIRKIRCDKESPCSNCRIANRVC	C-2-C-6-C-5-C-2-C-6-C	GAL4+fungal_TF_MHR		-0.404381	3.77536e-06
VM1G_04782	CTECRKKRAKCDGQRPCGRCKAQKDVEC	C-2-C-6-C-5-C-2-C-7-C	GAL4+fungal_TF_MHR		0.0503779	0.690019
VM1G_04935	CLTCKSRKVKCPEDFPKCHTCQRLGLVC	C-2-C-6-C-6-C-2-C-6-C	GAL4+Fungal_trans_2		0.418653	1.52661e-05
VM1G_04999	CEACQLRRIKCVMSDDDDACISCRGRGAEC	C-2-C-6-C-8-C-2-C-6-C	GAL4+fungal_TF_MHR		0.816295	1.28276e-08
VM1G_05032	CEQCRFRKVRCDQRKPGCKRCENSGTTC	C-2-C-6-C-6-C-2-C-6-C	GAL4		-0.0546974	0.819792
VM1G_05075	CDECRRKKVKCDAVSETGEEACSNCRRSNVRC	C-2-C-6-C-10-C-2-C-6-C	GAL4+fungal_TF_MHR		-0.325605	0.00488468
VM1G_05252	CNECKRRKIKCNGETPCQRCGNLSLSC	C-2-C-6-C-5-C-2-C-6-C	GAL4+fungal_TF_MHR		-0.496942	1.33807e-05
VM1G_05436	CDHCKRQKIRCTGTMPCEVCRRKGNHC	C-2-C-6-C-5-C-2-C-6-C	GAL4+fungal_TF_MHR	Cluster24	0.204989	0.213922
VM1G_05500	CLECQRRKQKCSREWPCNHCQARKVPHLC	C-2-C-6-C-5-C-2-C-8-C	GAL4+fungal_TF_MHR		-0.500933	0.00336659
VM1G_05501	CTRCRRNKWECDRSMPNCGRCEQDAWAC	C-2-C-6-C-5-C-2-C-6-C	GAL4		0.810259	0.187455
VM1G_05649	CNGCNVRRIRCSGEKPCSQCSSAGRSC	C-2-C-6-C-5-C-2-C-6-C	GAL4+fungal_TF_MHR	Cluster51	-0.204529	0.163023
VM1G_05651	CDACGAAKVRCDKTQPRCGRCVAGGLNC	C-2-C-6-C-6-C-2-C-6-C	GAL4+AflR		-1.01235	8.6151e-17
VM1G_05699	CRECKRRHIKCDETRPVCVNCGTSSRNC	C-2-C-6-C-6-C-2-C-6-C	GAL4+Fungal_trans_2		-0.372263	0.00144154
VM1G_05820	CINCRQRKVRCSKTYPCPHCIKGGLEC	C-2-C-6-C-5-C-2-C-6-C	GAL4+fungal_TF_MHR		-0.350012	0.0110028
VM1G_05845	CNECRQQKLRCDVVQDPFTSCSRCVRLKLEC	C-2-C-6-C-9-C-2-C-6-C	GAL4+Fungal_trans superfamily		0.111724	0.25789
VM1G_05965	CTKCKKQKRKCDKILPACSRCVSLQRTC	C-2-C-6-C-6-C-2-C-6-C	GAL4+fungal_TF_MHR		-0.320512	0.0499593
VM1G_06177	CRECKRLRQKCDEAKPSCGYCSKRGKFC	C-2-C-6-C-6-C-2-C-6-C	GAL4		-0.275322	0.0766842
VM1G_06187	CEGCRRRKIKCDAATTNTWPCSACIRLKLHC	C-2-C-6-C-9-C-2-C-6-C	GAL4+fungal_TF_MHR		-0.749273	1.57983e-08
VM1G_06268	CDRCHSQKLRCPKQSGSTCCTRCLKAGASC	C-2-C-6-C-8-C-2-C-6-C	GAL4		0.0164111	0.909373
VM1G_06384	CVTCRARKVRCDGNRDICNNCMRLGFTC	C-2-C-6-C-6-C-2-C-6-C	GAL4(2)+fungal_TF_MHR		-0.0234973	0.845213
	CQSCHSRKAKCSGTMPKCDRCRNHGLEC	C-2-C-6-C-6-C-2-C-6-C
VM1G_06415	CEPCRRRKVSCDHAFPVCRRCKTRSNPDAC	C-2-C-6-C-6-C-2-C-8-C	GAL4+fungal_TF_MHR		-0.343041	0.00604289
VM1G_06538	CDICRTRKIRCNGNKPCASCSATAQEC	C-2-C-6-C-5-C-2-C-6-C	GAL4+fungal_TF_MHR		-0.4674	0.120847
VM1G_06561	CDRCKVRKIRCDALPEGCSHCIQQNLEC	C-2-C-6-C-6-C-2-C-6-C	GAL4+fungal_TF_MHR		0.48033	0.00135761
VM1G_06725	CVLCQHRKIKCDRSFPCANCLKANVTC	C-2-C-6-C-5-C-2-C-6-C	GAL4+fungal_TF_MHR		-0.485293	4.05614e-08
VM1G_06753	CDACHRRKVKCDGVSPCRNCSTAQLGC	C-2-C-6-C-5-C-2-C-6-C	GAL4+fungal_TF_MHR		0.166128	0.201857
VM1G_06781	CDLCRSRKVRCDRQQPVCSNCQKAGALC	C-2-C-6-C-6-C-2-C-6-C	GAL4+fungal_TF_MHR	Cluster27	-0.182868	0.503292
VM1G_06806	CFACRNRRIKCDTTRPECRKCRKRGWKC	C-2-C-6-C-6-C-2-C-6-C	GAL4		-0.096196	0.512834
VM1G_06814	CLRCKTRRVKCDEARPACGGCSRHQVDC	C-2-C-6-C-6-C-2-C-6-C	GAL4		0.277433	0.00170725
VM1G_06843	CNQCKQRRIKCDETRPACANCTRSKKLC	C-2-C-6-C-6-C-2-C-6-C	GAL4+Fungal_trans_2		1.26812	1.05689e-22
VM1G_06858	CVTCREKKIKCDPDYPRCVQCEKFGRVC	C-2-C-6-C-6-C-2-C-6-C	GAL4		0.233421	0.110128
VM1G_06867	CFTCTKRNVKCDRRRPYCSQCLEVGNEC	C-2-C-6-C-6-C-2-C-6-C	GAL4+Fungal_trans_2		0.875391	0.00419104
VM1G_06881	CESCKKRHIRCDESFPQCRNCTKHKTRC	C-2-C-6-C-6-C-2-C-6-C	GAL4+Fungal_trans_2		0.873235	2.20102e-10
VM1G_06907	CDMCRKKKIKCDGKLPACTHCINYKTEC	C-2-C-6-C-6-C-2-C-6-C	GAL4+fungal_TF_MHR		-0.273877	0.00193112
VM1G_07031	CRRCRRLRTKCLHGPDGQAPCDSCRSAGRQAAAEC	C-2-C-6-C-9-C-2-C-10-C	fungal_TF_MHR		-0.144687	0.259932
VM1G_07087	CDPCHRAKVRCSGGNPCQRCHDMSNPSEC	C-2-C-6-C-5-C-2-C-8-C	GAL4	Cluster28	-0.284026	0.491352
VM1G_07226	CASCRARKVRCDVVEQFPCGNCRWDNVGC	C-2-C-6-C-7-C-2-C-6-C	GAL4+fungal_TF_MHR		-1.07057	2.72706e-08
VM1G_07316	CHACTVAKARCDLIRPNCSRCLDKQLQC	C-2-C-6-C-6-C-2-C-6-C	GAL4		-0.409737	0.0354246
VM1G_07354	CEGCRRRRARCDKARPQCGGCAESGVPC	C-2-C-6-C-6-C-2-C-6-C	GAL4+fungal_TF_MHR	Cluster31	NA	NA
VM1G_07359	CDECRRRKLRCDGRQPQCGICQGAGIVC	C-2-C-6-C-6-C-2-C-6-C	GAL4+fungal_TF_MHR	Cluster31	-0.318033	0.000509998
VM1G_07372	CAPCRNSKLKCDRSVPCSNCLKKSRADLC	C-2-C-6-C-5-C-2-C-8-C	GAL4+fungal_TF_MHR		-0.605023	5.70507e-10
VM1G_07422	CQRCRRLKEKCDGQQPCQRCFRSGRAC	C-2-C-6-C-5-C-2-C-6-C	GAL4+fungal_TF_MHR		0.279155	0.0604979
VM1G_07434	CELCRHRKVKCDRQRPCSTCARSGATC	C-2-C-6-C-5-C-2-C-6-C	GAL4+fungal_TF_MHR		-0.533604	5.29717e-05
VM1G_07452	CDACGQAKIKCDRGQPSCARCVAQGITC	C-2-C-6-C-6-C-2-C-6-C	GAL4	Cluster32	0.117934	0.522028
VM1G_07544	CLVCRRRKTRCDHRIPCSNCVRSRRKETC	C-2-C-6-C-5-C-2-C-8-C	GAL4+fungal_TF_MHR		0.177638	0.292117
VM1G_07575	CLTCRKRKKKCDEAKPRCMNCEKNAVVC	C-2-C-6-C-6-C-2-C-6-C	GAL4+Fungal_trans_2		-1.01912	2.95275e-05
VM1G_07596	CWTCKKRKIGCDKALPSCNNCARTGRKC	C-2-C-6-C-6-C-2-C-6-C	GAL4+Fungal_trans_2		0.377105	2.30146e-05
VM1G_07618	CTRCRSRRIRCDARLPACQNCHKSGLSC	C-2-C-6-C-6-C-2-C-6-C	GAL4+fungal_TF_MHR		0.0105689	0.985135
VM1G_07619	CARCKKRKTKCDSAWPSCGACTKAGAVC	C-2-C-6-C-6-C-2-C-6-C	GAL4+fungal_TF_MHR		1.02869	2.68181e-06
VM1G_07623	CDLCSTRKVKCEGGPPPCAPCRELNVAC	C-2-C-6-C-6-C-2-C-6-C	GAL4+fungal_TF_MHR		0.112381	0.289384
VM1G_07937	CQMCRTRRIKCDETKPTCNQCAKARRHC	C-2-C-6-C-6-C-2-C-6-C	GAL4+Fungal_trans_2		-0.535194	0.00296707
VM1G_08108	CRYCRKRKIRCSGYSQTPDGKCINCRKTGNEC	C-2-C-6-C-10-C-2-C-6-C	GAL4		0.53041	1.87521e-05
VM1G_08242	CNLCRARKLKCSGDRNGCDRCLASSSNC	C-2-C-6-C-6-C-2-C-6-C	GAL4	Cluster36	0.350708	0.0193094
VM1G_08250	CELCKQRKVKCDRGQPSCGWCSRNGAHC	C-2-C-6-C-6-C-2-C-6-C	GAL4+fungal_TF_MHR	Cluster36	1.59084	4.08832e-85
VM1G_08266	CWECRRRKIKCQFDNPDDITCIGCKQRGAVC	C-2-C-6-C-9-C-2-C-6-C	GAL4+fungal_TF_MHR		0.0411731	0.785337
VM1G_08295	CNWCRVHRIKCDNTYPCHNCQVRGGQC	C-2-C-6-C-5-C-2-C-6-C	GAL4+fungal_TF_MHR		-0.429199	0.000114509
VM1G_08425	CESCRQLKAKCDENKPCKNCTDKNITC	C-2-C-6-C-5-C-2-C-6-C	GAL4		-0.103956	0.54252
VM1G_08618	CDRCRSKKIRCDGIRPCCTQCANVGFEC	C-2-C-6-C-6-C-2-C-6-C	GAL4+fungal_TF_MHR		0.503582	3.05016e-09
VM1G_08658	CEPCRRRKVKCGGEQPVCSRCLARNDAC	C-2-C-6-C-6-C-2-C-6-C	GAL4+fungal_TF_MHR		-0.261225	0.0481355
VM1G_08670	CGRCRKRKIRCSGDPGGGLPCVNCKNAGVDQC	C-2-C-6-C-9-C-2-C-7-C	GAL4		0.820911	6.69191e-05
VM1G_08701	CDKCSTSRTRCDGDCPCHRCKDYGYTC	C-2-C-6-C-5-C-2-C-6-C	GAL4+fungal_TF_MHR		0.994699	6.67475e-21
VM1G_08771	CIRCRSRRVKCDESRPVCNNCHRHGVPC	C-2-C-6-C-6-C-2-C-6-C	GAL4		0.156083	0.203931
VM1G_08876	CERCRMKKTKCDGEFPCKRCKDDGLVC	C-2-C-6-C-5-C-2-C-6-C	GAL4		-1.04166	6.34661e-22
VM1G_08912	CRRCRRMRSKCLHDKATPPCQACSEAGLGPEAC	C-2-C-6-C-8-C-2-C-9-C	fungal_TF_MHR		0.143595	0.126493
VM1G_09258	CRNCKTRRVKCDEAKPRCGSCTSRKETC	C-2-C-6-C-6-C-2-C-6-C	GAL4+Fungal_trans_2		-0.314021	0.0414015
VM1G_09435	CTFCKEKKKKCDEGRPCSRCAERGLDC	C-2-C-6-C-5-C-2-C-6-C	GAL4+Fungal_trans_2		0.258132	0.00602639
VM1G_09513	CVYCRRSHMTCDLERPCTRCIKRNIGHLC	C-2-C-6-C-5-C-2-C-8-C	GAL4		-0.414198	0.000205308
VM1G_09701	CVPCRTRKLKCDRQQPCSSCVKRSDVASC	C-2-C-6-C-5-C-2-C-8-C	GAL4+fungal_TF_MHR		-0.26024	0.0686817
VM1G_09735	CQACVKAKRRCDQRSPACLRCVQRNIIC	C-2-C-6-C-6-C-2-C-6-C	GAL4		0.415486	0.000160981
VM1G_09762	CKSCRKRKIKCNRLRPSCEACQVFQCPC	C-2-C-6-C-6-C-2-C-6-C	GAL4+fungal_TF_MHR		-0.402061	5.7891e-05
VM1G_09916	CEQCRSRKVKCDQGLPCAPCRRSRDALSC	C-2-C-6-C-5-C-2-C-8-C	GAL4+fungal_TF_MHR		-0.0637199	0.718223
VM1G_09947	CDGCFLAKVKCSKARPICSRCLTCGIEC	C-2-C-6-C-6-C-2-C-6-C	GAL4	Cluster55	-0.612456	0.00665575
VM1G_10043	CRTCRARRIKCDETKPVCNQCTKSRRHC	C-2-C-6-C-6-C-2-C-6-C	GAL4+Fungal_trans_2		0.919774	6.90281e-06
VM1G_10216	CLTCRNRHLKCDEAMPICLNCQKSNRKC	C-2-C-6-C-6-C-2-C-6-C	GAL4+Fungal_trans_2		-0.129548	0.282101
VM1G_10230	CIACRRRKVRCDRKLPCQNCVRARRATSC	C-2-C-6-C-5-C-2-C-8-C	GAL4+fungal_TF_MHR		-0.0727777	0.545222
VM1G_10283	CEPCRKSKLKCDHVVPACGRCIKRQRADQC	C-2-C-6-C-6-C-2-C-8-C	GAL4+fungal_TF_MHR		-0.225523	0.154604
VM1G_10294	CSECRKRKIGCDRAKPCLACVRSNRVERC	C-2-C-6-C-5-C-2-C-8-C	GAL4+fungal_TF_MHR		-0.380992	0.0213205
VM1G_10435	CHNCRRNRLRCDRSVPQCQKCSSKGDQC	C-2-C-6-C-6-C-2-C-6-C	GAL4+Fungal_trans_2		0.52973	0.000101331
VM1G_10592	CEACRQKKCKCDRRMPTCTQCRSSPAKC	C-2-C-6-C-6-C-2-C-6-C	GAL4		-0.303132	0.454557
VM1G_10862	CDECRRKKIKCDGKQPCTHCSVYSYDC	C-2-C-6-C-5-C-2-C-6-C	GAL4+fungal_TF_MHR		-0.650594	1.03634e-06
VM1G_11008	CHTCRKRRIKCDKTRPSCFRCLKSGYVC	C-2-C-6-C-6-C-2-C-6-C	GAL4		-0.141826	0.163885
VM1G_11070	CGACRSKKSRCDGCRPKCSSCQTQNIDC	C-2-C-6-C-6-C-2-C-6-C	GAL4+fungal_TF_MHR		-0.580242	0.0597801
VM1G_11237	CLACRAARTRCDGGKPCASCDSRSREC	C-2-C-6-C-5-C-2-C-6-C	GAL4+fungal_TF_MHR		-0.0132517	0.912089
VM1G_01749			fungal_TF_MHR		-0.519622	2.40552e-09
VM1G_02341			fungal_TF_MHR		0.883404	2.26139e-15
VM1G_02517			fungal_TF_MHR		-0.125531	0.613037
VM1G_02756			fungal_TF_MHR		-0.0514723	0.788016
VM1G_04183			fungal_TF_MHR		0.602827	0.00563081
VM1G_04967			fungal_TF_MHR	Cluster22	0.146375	0.119124
VM1G_05382			fungal_TF_MHR	Cluster23	-4.85411	1.24193e-27
VM1G_05752			fungal_TF_MHR		-0.941827	5.5586e-27
VM1G_05902			fungal_TF_MHR		-0.332473	0.0765847
VM1G_07332			fungal_TF_MHR	Cluster29	1.07529	2.81919e-14
VM1G_07804			fungal_TF_MHR		NA	NA
VM1G_10366			fungal_TF_MHR		0.460988	6.73727e-05
VM1G_10591			fungal_TF_MHR		-0.215213	0.624169
VM1G_00867		C-2-C-6-C-5-C-2-C	GAL4		0.114554	0.583158
VM1G_03566			Fungal_trans_2		-0.473315	0.0401084
VM1G_05083	CFACQRAHLTCGDERPCQRCIKRGLADHC	C-2-C-6-C-5-C-2-C-8-C	GAL4		-0.0855766	0.474232
VM1G_05584	CLRCKFLKKTCDKGEPCAGCQPSHARLWQVPC	C-2-C-6-C-5-C-2-C-11-C	GAL4		0.00253921	0.993133
VM1G_06259	CAVCSAAKAKCLRSDDTQGAPCDRCKRLAKEC	C-2-C-6-C-10-C-2-C-6-C	GAL4+fungal_TF_MHR		-0.894097	8.99374e-22
VM1G_06352			Fungal_trans_2		0.660162	1.66845e-07
VM1G_07127	CQRCRKSKKGCDRQRPCGRCRDAGIPAELC	C-2-C-6-C-5-C-2-C-9-C	GAL4		-0.62169	5.68115e-12
VM1G_08403	CFNCSTAKARCNFKDENIGKYCDRCHRIGVEC	C-2-C-6-C-10-C-2-C-6-C	fungal_TF_MHR		-0.509531	0.00466892
VM1G_09938			Fungal_trans_2		-1.11599	1.53391e-22
VM1G_10783	CTNCAKAKCKCVYRGTGGRLEICQRCFRLNKEC	C-2-C-6-C-11-C-2-C-6-C	GAL4+fungal_TF_MHR		-0.38247	0.00342597
VM1G_11038			fungal_TF_MHR	Cluster45	0.190853	0.363222
VM1G_08124	CDRCRRLRVLCIKHLTACQGCTKKHAKC	C-2-C-6-C-6-C-2-C-6-C	GAL4		0.224698	0.0132983
VM1G_01109	CVTCAKAKSRCIPGPVDGICERCHRLSKSC	C-2-C-6-C-8-C-2-C-6-C	GAL4+fungal_TF_MHR		-1.11548	2.39622e-38
VM1G_02484	CDACRKKKKRC	C-2-C-6-C	GAL4+fungal_TF_MHR		0.00650335	0.970948
VM1G_05379			fungal_TF_MHR	Cluster23	-1.95721	7.51263e-123
Up-regulated in VmLaeA deletion mutant;
Down-regulated in VmLaeA deletion mutant.
aPutative Zn2Cys6 TFs were identified by searching V. mali proteome with the HMM profiles of fungal Zn(2)-Cys(6) binuclear cluster domain (PF00172) and fungal specific TF domain (PF04082 and PF11951) downloaded from Pfam database, using the hmmsearch program in HMMER 3.1b1 package;
bZn_clus domains were identified by the fuzzpro program in EMBOSS package with the pattern of C-X(2)-C-X(6)-C-X(5,12)-C-X(2)-C-X(6,9)-C;
cDomain architectures were confirmed by searching against Pfam and NCBI Conserved Domains Database;
dSecondary metabolite biosynthetic gene clusters.

## Sheet: Table S9
Table S9 Differentially expressed secondary metablism-related global regulator genes from transcriptomic and proteomic analyses.
Gene ID	Description	Notes	Transcriptome		Proteome
			beta value	FDR	fold change	p-value
VM1G_00417	Forkhead transcription factor	Ortholog of A. nidulans FKH1	0.566622	0.00322247
VM1G_00757	pH-response transcription factor	Ortholog of A. nidulans PacC	1.08009	9.59146e-09
VM1G_00940	Nuclear transcription factor y subunit C-4	Ortholog of A. nidulans HapE	0.0922035	0.354877
VM1G_01015	Helix-loop-helix DNA-binding protein	Ortholog of A. nidulans AnbH1	-0.178964	0.0575547
VM1G_01428	Developmental regulator	Ortholog of A. nidulans VelB	-0.415954	1.21722e-05
VM1G_01681	Nuclear transcription factor y subunit B-3	Ortholog of A. nidulans HapC	-0.114216	0.361232
VM1G_01895	CCAAT-binding transcription factor subunit B	Ortholog of A. nidulans HapB	0.415895	1.81322e-05	1.783	0.000845396
VM1G_03455	Sexual developmental activator	Ortholog of A. nidulans VeA	0.265331	0.0130016
VM1G_03855	DNA-binding protein	Ortholog of A. nidulans Cre1	0.200495	0.502769
VM1G_04195	SPRY domain-containing protein	Ortholog of A. nidulans cclA	-0.259861	0.152132
VM1G_05241	bZIP transcription factor	Ortholog of A. nidulans napA	-0.142145	0.537191	0.634333	0.00041359
VM1G_05825	Histone acetyltransferase	Ortholog of A. nidulans GcnE	0.34801	0.000147661
VM1G_05951	Methyltransferase	Ortholog of A. nidulans LaeA	-6.30029	3.84555e-160
VM1G_06800	bZIP transcription factor	Ortholog of A. nidulans HapX	0.00307383	0.989966
VM1G_07168	Cephalosporin C regulator	Ortholog of A. nidulans CPCR1	-0.160665	0.135262
VM1G_07373	Nitrogen metabolic regulation protein	Ortholog of A. nidulans NmrA	-0.873724	3.23377e-20
VM1G_08890	bZIP transcription factor	Ortholog of A. nidulans RsmA	0.0294483	0.805215
VM1G_08991	GATA zinc finger	Ortholog of A. nidulans AreA	-0.179525	0.12011
VM1G_09838	Cell pattern formation-associated protein	Ortholog of A. nidulans StuA	-0.17679	0.439878
VM1G_10270	Transcriptional adapter	Ortholog of A. nidulans AdaB	0.388711	0.000191925
Up-regulated in VmLaeA deletion mutant;
Down-regulated in VmLaeA deletion mutant.
Ortholog pairs were identified by orthAgogue (Ekseth et al., 2013); global regulators were reviewed in Yin et al. (2011) and Brakhage (2013).

## Sheet: Table S10
Table S10 Differentially expressed secondary metabolite biosynthetic genes from transcriptomic and proteomic analyses.
Cluster	Gene ID	start	end	strand	Description	Transcriptome		Proteome
						beta value	FDR	fold change	p-value
Chr1_cluster1	VM1G_00036	151362	153257	-	6-hydroxy-D-nicotine oxidase	-0.835828	0.161925
	VM1G_00037	155308	156598	+	Trichothecene 3-O-acetyltransferase	-0.898373	0.011174
	VM1G_00038	157732	158866	+	Ankyrin repeat domain-containing protein	-0.139407	0.38386
	VM1G_00039	159842	161132	-	hypothetical protein	1.5976	1.29798e-08
	VM1G_00041	161922	162588	+	hypothetical protein	1.26901	8.54903e-48
	VM1G_00042	163046	165145	-	Trichodiene oxygenase	-0.611431	0.0994944
	VM1G_00043	165712	170305	+	Trichodiene oxygenase	-0.860201	1.38814e-07
	VM1G_00045	170806	171776	-	hypothetical protein	NA	NA
	VM1G_00046	172348	180254	+	Lovastatin diketide synthase	-1.45068	1.01214e-06
	VM1G_00047	182698	184028	+	putative glycosidase	1.02541	0.000201689
	VM1G_00048	184363	185861	-	6-hydroxytryprostatin B O-methyltransferase	3.05147	5.89032e-20	2.82733	0.000216252
	VM1G_00049	187703	190129	+	hypothetical protein	-0.297706	0.0761973
	VM1G_00050	191256	194115	-	Stress response protein	0.169438	0.199633
	VM1G_00052	196305	197496	-	Vacuolar morphogenesis protein	0.979882	1.08466e-05
	VM1G_00053	198711	199788	-	Microtubule integrity protein	0.286234	0.00360782
Chr1_cluster48	VM1G_00549	2488571	2491470	+	Low-affinity potassium transport protein	-0.16786	0.455838
	VM1G_00550	2492639	2493457	-	54S ribosomal protein subunit	0.0308065	0.795518
	VM1G_00552	2493737	2494967	+	hypothetical protein	-0.144875	0.2183
	VM1G_00551	2495033	2496246	-	Cysteine synthase	-0.0648389	0.548995
	VM1G_00553	2497372	2499232	+	hypothetical protein	0.386332	0.00166043
	VM1G_00554	2500682	2501633	-	Initiation-specific alpha-1,6-mannosyltransferase	NA	NA
	VM1G_00555	2502269	2505500	-	GPI ethanolamine phosphate transferase	-0.305097	0.000652406
	VM1G_00557	2506112	2508089	-	Hexose transporter	-0.404419	0.00470997
	VM1G_00558	2509221	2511160	+	L-aminoadipate-semialdehyde dehydrogenase	-0.632182	0.00113823
	VM1G_00559	2512221	2515278	+	putative transcriptional regulatory protein	-0.452242	0.0246681
	VM1G_00560	2515337	2517080	-	Arylsulfatase	-0.489274	0.00667184
	VM1G_00561	2519424	2520009	-	hypothetical protein	-0.573571	0.000963467
	VM1G_11293	2523201	2523525	-	hypothetical protein	-0.48511	0.262415
	VM1G_00562	2526589	2529562	+	Pumilio	0.431207	3.67526e-06
	VM1G_00563	2530844	2533417	-	putative acid phosphatase	0.589026	0.0119519
	VM1G_11294	2531116	2532852	+	hypothetical protein	NA	NA
Chr1_cluster2	VM1G_00988	4161358	4163193	+	synaptic vesicle transporter svop, MFS family	0.0337552	0.884194
	VM1G_00989	4163604	4164026	-	NA	NA	NA
	VM1G_00990	:4164162	4164638	-	manganese lipoxygenase	NA	NA
	VM1G_00991	4164679	4165572	+	manganese lipoxygenase	0.0401573	0.893435
	VM1G_00992	4166095	4170519	+	C6 transcription factor	0.00943852	0.94428
	VM1G_00993	4170663	4174223	-	small oligopeptide opt family	-0.402498	0.00418446
	VM1G_00994	4174456	4176358	+	PKS-like, 3-oxoacyl-(acyl-carrier-protein)-synthase	-0.794008	7.8908e-07
	VM1G_00995	4176697	4177726	+	Ubiquinol-cytochrome c chaperone/UPF0174	-0.446924	0.00329341
	VM1G_00996	4177896	4178605	-	dihydrofolate reductase	-0.586517	0.0310282
	VM1G_00997	4179985	4181762	+	RNA polymerase I associated factor, A49-like	-0.276508	0.170261
	VM1G_00998	4182740	4189199	+	ATPase, AAA-type	0.11278	0.262694
	VM1G_00999	4189508	4192635	+	protein kinase regulator Ste50	0.0509179	0.628752
	VM1G_01000	4194485	4194754	+	hypothetical protein	NA	NA
	VM1G_01001	4197274	4199483	+	Laccase-2	NA	NA
	VM1G_01002	4199696	4201377	-	Oxidoreductase AflY	-2.91063	4.92824e-15
	VM1G_01003	4202524	4204201	-	Sterigmatocystin biosynthesis regulatory protein	-0.233326	0.361098
Chr1_cluster3	VM1G_01278	5320953	5322198	+	hypothetical protein	1.81042	1.42553e-14
	VM1G_01279	5323734	5325884	+	Putative dihydroxy-acid dehydratase	2.16212	2.81022e-22	1.67133	0.0335475
	VM1G_01280	5326705	5328524	-	O-glycoside alpha-1,2-mannosyltransferase	-0.0947823	0.340123
	VM1G_01281	5331689	5332352	+	hypothetical protein	0.049621	0.870402
	VM1G_01282	5334056	5335175	-	D-threonine aldolase	-0.464215	0.0203102
	VM1G_01283	5335755	5337485	-	hypothetical protein	0.244138	0.610862
	VM1G_01284	5338113	5338881	-	hypothetical protein	-0.839884	7.40889e-11	0.518333	2.29504e-05
	VM1G_01285	5341865	5354694	+	Polyketide synthase-nonribosomal peptide synthetase	-0.367812	0.0207815
	VM1G_01286	5356073	5357520	+	Salicylate hydroxylase	-0.942045	3.47814e-05
	VM1G_01288	5362897	5365093	+	Delta(8)-fatty-acid desaturase	1.37825	0.000319929
	VM1G_01289	5365714	5368131	+	hypothetical protein	-0.0942771	0.676263
	VM1G_11356	5369488	5370449	+	hypothetical protein	-0.255406	0.258922
	VM1G_01290	5370862	5372644	-	Tripeptidyl-peptidase sed2	-0.559085	0.00893098
	VM1G_01291	5373552	5374794	+	Aspartic proteinase yapsin-3	-0.186228	0.643161
Chr2_cluster4	VM1G_01519	937567	938813	-	hypothetical protein	0.0286176	0.817255
	VM1G_01520	939074	940627	-	hypothetical protein	-0.299176	0.0075137
	VM1G_01522	941461	944803	+	hypothetical protein	-0.0989095	0.504559
	VM1G_01521	946160	947830	-	hypothetical protein	0.715116	1.08166e-07
	VM1G_01523	949138	951755	-	mRNA cleavage and polyadenylation specificity factor complex subunit	-0.273115	0.0807001
	VM1G_01524	952571	952953	+	Cytochrome c oxidase assembly factor	-0.229891	0.0440536
	VM1G_01525	953606	955802	-	Transcriptional regulatory protein	0.0735534	0.493272
	VM1G_01526	956958	966796	-	Lovastatin diketide synthase	-4.81656	1.37055e-14
	VM1G_01527	968606	969893	+	hypothetical protein	-2.97406	1.00614e-12
	VM1G_01528	971827	975236	+	Linear gramicidin synthase	-0.0532477	0.845173
	VM1G_01529	977321	978774	+	Riboflavin transporter	-0.417749	0.186242
	VM1G_01530	979501	981319	+	Nucleolar protein	0.0337878	0.758095
	VM1G_01531	981560	982101	-	hypothetical protein	1.09326	5.44983e-05
	VM1G_01532	982442	983553	-	Solute carrier family 25	-0.417483	0.00200669
	VM1G_01533	984172	985489	-	Conserved oligomeric Golgi complex	-0.290922	0.0118935
	VM1G_01534	986899	987903	+	Succinate dehydrogenase	-0.317434	0.00161309
	VM1G_01535	988791	990080	+	hypothetical protein	NA	NA
	VM1G_01536	990352	992272	-	Phosphoribosylaminoimidazole carboxylase	0.16223	0.151913
	VM1G_01537	993017	994535	+	tRNA-dihydrouridine synthase	-0.0540459	0.839972
	VM1G_01538	994933	996457	-	Cyclin	0.14014	0.269626
Chr2_cluster5	VM1G_02151	3110134	3111571	+	Hyaluronan synthase	NA	NA
	VM1G_02152	3113618	3115315	-	putative transporter	0.518001	0.102434
	VM1G_02153	3120679	3123620	+	Putative flavin-containing monooxygenase	0.574769	3.78378e-06
	VM1G_02154	3123142	3124366	-	hypothetical protein	-0.095498	0.703089
	VM1G_02155	3125319	3126683	-	Lovastatin diketide synthase	NA	NA
	VM1G_02156	3129980	3133366	-	Lovastatin diketide synthase	NA	NA
	VM1G_02157	3134427	3135312	+	Uncharacterized protein	NA	NA
	VM1G_02158	3136274	3137233	+	putative hydrolase	NA	NA
	VM1G_02159	3140718	3142536	+	hypothetical protein	-1.08936	0.00131535
	VM1G_02160	3143086	3144661	+	hypothetical protein	NA	NA
	VM1G_02161	3145139	3146192	+	hypothetical protein	NA	NA
	VM1G_02162	3146491	3148081	-	putative aromatic compound monooxygenase	-3.87362	5.92238e-05
	VM1G_11417	3150134	3150458	-	hypothetical protein	NA	NA
Chr2_cluster6	VM1G_02312	3852026	3853474	+	hypothetical protein	0.286996	0.0439358
	VM1G_02313	3854012	3855987	-	Pisatin demethylase	NA	NA
	VM1G_02315	3858673	3860760	+	Putative HC-toxin efflux carrier	NA	NA
	VM1G_02316	3860961	3861669	-	Trans-2-enoyl-CoA reductase, mitochondrial	NA	NA
	VM1G_02317	3865177	3866917	+	hypothetical protein	0.162378	0.273334
	VM1G_02318	3868801	3869854	-	Caffeoyl-CoA O-methyltransferase	NA	NA
	VM1G_02319	3871354	3876838	+	Nonribosomal peptide synthetase	NA	NA
	VM1G_02320	3876940	3877572	+	Nonribosomal peptide synthetase	NA	NA
	VM1G_02321	3878540	3879689	+	Alcohol dehydrogenase	-2.17073	1.31268e-21
	VM1G_02322	3880283	3882487	-	Glutamine-dependent NAD(+) synthetase	0.227749	0.0281212
	VM1G_02323	3883608	3884691	+	Upstream activation factor subunit	0.106602	0.320107
	VM1G_02324	3885918	3888426	+	E3 ubiquitin-protein ligase	0.725037	5.84239e-07
	VM1G_02325	3891068	3894697	+	Serine/threonine-protein kinase/endoribonuclease	-0.665058	1.6927e-11
	VM1G_02326	3896016	3899234	-	Zinc finger protein	-0.200856	0.275859
Chr2_cluster7	VM1G_02482	4637286	4638667	-	Short-chain dehydrogenase/reductase SDR	-1.52619	1.09966e-05	0.365667	0.000171009
	VM1G_02483	4639266	4641006	-	DUF1479	0.107403	0.881852
	VM1G_02484	4641695	4644886	+	fungal specific transcription factor	NA	NA
	VM1G_02485	4646547	4649588	+	n/a	0.476679	7.96914e-06
	VM1G_02486	4647699	4651386	-	class V chitinase	0.34111	0.475526
	VM1G_02487	4651762	4654053	+	LysM domain protein, Peptidoglycan-binding lysin domain	0.362664	0.571979
	VM1G_02488	4654392	4655764	-	DUF1993	-1.48185	2.08488e-06	0.585333	0.00244411
	VM1G_02489	4656485	4664380	+	PKS, polyketide synthase	NA	NA
Chr3_cluster8	VM1G_02570	26783	27568	-	Glutathione S-transferase	0.248989	0.125993
	VM1G_02572	28686	30096	-	hypothetical protein	-0.00959212	0.978336
	VM1G_02573	31418	31931	-	hypothetical protein	-1.00813	0.0648146
	VM1G_02574	33121	35209	-	Putative HC-toxin efflux carrier	NA	NA
	VM1G_02575	35972	37691	+	Fumitremorgin C synthase	NA	NA
	VM1G_02576	40352	47362	+	Conidial yellow pigment biosynthesis polyketide synthase	NA	NA
	VM1G_02577	47842	49102	-	6-hydroxynicotinate 3-monooxygenase	NA	NA
	VM1G_02578	49999	51583	+	putative MFS-type transporter	NA	NA
	VM1G_02579	53226	53606	+	hypothetical protein	0.132294	0.582291
	VM1G_02580	55329	56099	+	hypothetical protein	0.488496	0.111738
	VM1G_11454	56362	56830	+	hypothetical protein	-0.0505522	0.924066
	VM1G_11455	57403	58042	-	hypothetical protein	NA	NA
	VM1G_02581	61317	62481	+	D/L-glyceraldehyde reductase	0.0941091	0.740442
	VM1G_02582	62705	63821	-	hypothetical protein	-0.554928	0.0202125
Chr3_cluster49	VM1G_02650	332918	335069	-	hypothetical protein	-0.600173	0.000119656
	VM1G_02651	335834	337687	-	Methylmalonate-semialdehyde dehydrogenase	-0.0136591	0.918381
	VM1G_02652	338471	340399	-	Calnexin homolog	-0.250101	0.45929
	VM1G_02653	341704	342703	+	Methylthioribulose-1-phosphate dehydratase	0.0682953	0.687461
	VM1G_02654	343005	343687	-	hypothetical protein	-0.679103	9.48013e-10
	VM1G_02655	343499	343881	+	hypothetical protein	-0.698928	3.02178e-14
	VM1G_02656	346932	347812	-	DNA replication complex GINS protein	-0.258699	0.25597
	VM1G_02657	349030	350101	+	hypothetical protein	-0.686902	0.000102148
	VM1G_02658	351084	352361	-	Vacuolar membrane protein	0.208164	0.0239833
	VM1G_02661	353266	361148	-	Conidial yellow pigment biosynthesis polyketide synthase	-0.399195	0.00376483
	VM1G_02662	362232	363036	+	Esterase	0.551751	0.0787172
	VM1G_02663	363486	365440	-	2,4-dichlorophenol 6-monooxygenase	-4.03953	3.10835e-11
	VM1G_02664	366259	367880	+	Oxidoreductase AflY	NA	NA
	VM1G_02665	368918	370978	-	6-hydroxynicotinate 3-monooxygenase	-0.48534	0.387454
	VM1G_02666	372073	373155	-	hypothetical protein	-0.474431	0.022499
	VM1G_11460	374816	376244	+	hypothetical protein	0.282236	0.549925
	VM1G_02667	375356	376285	-	Protein SYM1	-1.97748	1.41015e-45
	VM1G_02668	377273	378773	+	putative transporter	-0.348354	0.00193606
	VM1G_02670	379941	380463	-	Splicing factor	0.0676996	0.525058
	VM1G_02671	383103	384547	-	26S protease regulatory	0.224376	0.0184923
	VM1G_02673	385078	386805	+	T-complex protein	0.0459093	0.672807
	VM1G_02674	387585	388748	-	hypothetical protein	-0.160863	0.67963
	VM1G_02675	391999	394480	+	putative transcriptional regulatory protein	0.161715	0.154994
	VM1G_11461	399189	399538	-	hypothetical protein	NA	NA
	VM1G_02676	401254	402756	+	Bifunctional solanapyrone synthase	4.20658	1.58761e-07
	VM1G_02677	404097	407976	-	Linear gramicidin synthase subunit D	0.342335	0.0133841
	VM1G_02678	410375	411383	-	hypothetical protein	0.0449544	0.754469
	VM1G_02679	411853	413257	-	Mitochondrial chaperone	-0.182586	0.19264
	VM1G_02680	413754	414525	-	Putative 37S ribosomal protein S18	-0.160327	0.212444
	VM1G_02681	414652	416600	+	Mitochondrial import inner membrane translocase	0.00655262	0.953346
	VM1G_02682	417719	418331	-	Partner of Y14 and mago	0.184957	0.0437664
	VM1G_02683	418835	419303	+	Cytochrome b-c1 complex subunit 9	-0.521601	0.000143162
	VM1G_02684	421966	427203	+	E3 ubiquitin-protein ligase	-0.0741871	0.469042
Chr3_cluster9	VM1G_11468	1046313	1049138	+	Proline utilization trans-activator	0.609395	0.0028306
	VM1G_11469	1062953	1063942	+	Trichodiene oxygenase	NA	NA
	VM1G_02822	1066127	1067157	-	hypothetical protein	NA	NA
	VM1G_02823	1068783	1076419	+	Lovastatin diketide synthase	-1.01109	0.0310114
	VM1G_02824	1076634	1084636	-	Lovastatin diketide synthase	-0.802912	0.183439
	VM1G_02825	1087163	1088244	+	Family of serine hydrolases	-1.19888	0.0767886
	VM1G_02826	1089845	1090832	+	Vancomycin aglycone glucosyltransferase	NA	NA
	VM1G_02827	1091158	1092734	-	hypothetical protein	-0.593415	0.0596438
	VM1G_02828	1097660	1099238	-	Alpha-L-fucosidase	NA	NA
	VM1G_02829	1100829	1101723	-	hypothetical protein	-0.17853	0.370778
	VM1G_02830	1102227	1104777	+	Werner syndrome ATP-dependent helicase	-0.243076	0.0075298
Chr3_cluster10	VM1G_03042	1741580	1742966	-	hypothetical protein	-1.16394	0.00439141
	VM1G_03044	1744934	1746197	+	SET and MYND domain-containing protein	-1.42274	1.41792e-05
	VM1G_03043	1746411	1747399	-	putative oxidoreductase	-0.93124	1.00063e-05
	VM1G_03045	1752956	1753897	+	hypothetical protein	0.140116	0.515862
	VM1G_03046	1754645	1755479	-	hypothetical protein	0.267422	0.419416
	VM1G_11484	1756347	1756644	-	hypothetical protein	-0.23842	0.610916
	VM1G_03047	1757425	1759229	-	3-phytase A	-0.648238	0.000268646
	VM1G_03049	1760944	1763027	-	Bile acyl-CoA synthetase	0.584001	7.0787e-06
	VM1G_03050	1763697	1764208	-	hypothetical protein	-1.08299	0.000634239
	VM1G_03051	1764890	1765873	-	hypothetical protein	-0.230813	0.298047
	VM1G_03052	1767399	1769023	+	Oxalate decarboxylase	-0.52499	0.00148077
	VM1G_03053	1770439	1771052	+	hypothetical protein	NA	NA
	VM1G_03054	1776441	1786821	+	Nonribosomal peptide synthetase	-1.15271	2.1685e-17
	VM1G_03055	1787525	1788984	-	hypothetical protein	-0.978023	1.77473e-15
	VM1G_03056	1789852	1791546	+	Alpha-L-rhamnosidase	-0.34649	0.144796
	VM1G_03057	1792179	1794099	-	Arylsulfatase	-0.32181	0.00903245
	VM1G_03059	1796513	1801986	-	Extragenic suppressor of kinetochore protein	0.271482	0.0132809
	VM1G_03060	1804291	1805305	+	Altered inheritance of mitochondria protein	0.102444	0.480005
Chr3_cluster11	VM1G_03085	1885450	1886504	+	hypothetical protein	1.11236	0.00175653
	VM1G_03086	1888317	1889304	+	2,3-dihydroxybenzoate decarboxylase	-0.331677	0.0215554
	VM1G_03087	1890080	1891514	-	Demethylsterigmatocystin 6-O-methyltransferase	NA	NA
	VM1G_03088	1891883	1894441	-	putative protein lysine methyltransferase	NA	NA
	VM1G_03089	1895220	1897111	-	MFS antiporter	-3.38383	2.13178e-149	0.542667	2.15601e-05
	VM1G_03090	1898604	1900251	-	2,4-dichlorophenol 6-monooxygenase	-3.85527	1.78246e-35	0.482	6.98506e-05
	VM1G_03091	1900786	1904320	+	Beta-cyclopiazonate dehydrogenase	-2.54374	4.26258e-144	0.490333	4.79988e-05
	VM1G_03093	1905431	1912916	-	polyketide synthase	-3.3063	1.01662e-25	0.606333	0.00436606
	VM1G_03095	1916218	1917448	+	hypothetical protein	-1.75157	6.60554e-35
	VM1G_03094	1917792	1919436	-	O-methylsterigmatocystin oxidoreductase	-4.60995	7.11712e-22	0.492333	8.6906e-05
	VM1G_03096	1920632	1922219	+	Oxidoreductase	-4.86513	3.96988e-41	0.473333	0.000333127
	VM1G_03098	1925227	1926424	+	Severin	0.261387	0.106588
	VM1G_03099	1926708	1927790	-	Aflatoxin B1 aldehyde reductase	-0.160251	0.352337
	VM1G_03101	1932094	1934984	+	Spindle pole body component	-0.0170705	0.88325
Chr3_cluster12	VM1G_03147	2076136	2079397	-	Telomeric DNA-binding factor	-0.175688	0.11725
	VM1G_03148	2083403	2085069	+	Aldehyde dehydrogenase	1.51412	2.79575e-49	2.44633	0.000261433
	VM1G_03149	2085796	2086316	+	DASH complex	-0.0792892	0.703663
	VM1G_03150	2087269	2088292	-	GTP-binding protein	-0.0847712	0.453879
	VM1G_03151	2090008	2090640	+	Elongin-C	0.438914	1.30688e-06
	VM1G_03152	2091336	2093396	-	Lariat debranching enzyme	0.78836	1.62238e-07
	VM1G_03153	2094359	2096238	-	Ent-kaurene oxidase	1.18317	0.0789422
	VM1G_03154	2098415	2101941	+	Nonribosomal peptide synthetase	-0.898589	0.0108205
	VM1G_03155	2102702	2104310	+	Phosphatidate phosphatase	0.0921161	0.61118
	VM1G_03156	2106725	2107154	-	hypothetical protein	0.669819	0.0006788
	VM1G_03159	2112664	2115104	-	Pre-mRNA-splicing factor ATP-dependent RNA helicas	0.28777	0.00261862
	VM1G_03160	2115892	2118446	+	Protein arginine N-methyltransferase	-0.249348	0.0220987
	VM1G_03162	2118913	2120851	-	putative small nuclear ribonucleoprotein	0.000455369	0.99748
Chr3_cluster13	VM1G_03180	2304147	2306426	+	Putative polyol transporter	2.9739	1.94178e-12
	VM1G_03181	2307151	2309301	-	Isotrichodermin C-15 hydroxylase	4.22845	2.41273e-24
	VM1G_03182	2310049	2312121	+	putative transporter	2.4263	6.92085e-17
	VM1G_03183	2312602	2313697	+	Enoyl reductase	-0.00722451	0.97733
	VM1G_03186	2320315	2327336	-	Polyketide synthase-nonribosomal peptide synthetase	0.761673	3.40935e-06
	VM1G_03187	2329121	2330746	+	hypothetical protein	0.648593	0.00521686
	VM1G_03188	2331258	2333266	-	putative sterigmatocystin biosynthesis P450 monooxygenase	0.124129	0.720701
	VM1G_03189	2333850	2335153	+	hypothetical protein	0.584583	0.0415827
	VM1G_03190	2336405	2337432	+	SUR7 family protein	-0.0645737	0.761134
	VM1G_03191	2338162	2339673	-	SWI/SNF and RSC complexes	-0.0557878	0.593674
	VM1G_03192	2341486	2344153	-	Serine/threonine-protein kinase	-0.0492228	0.640876
	VM1G_03193	2346205	2347592	+	hypothetical protein	-0.171909	0.693947
Chr3_cluster14	VM1G_03332	2811510	2816789	+	hypothetical protein	-0.350745	0.00458601
	VM1G_03333	2818520	2819378	+	Phosphatidylinositol N-acetylglucosaminyltransferase	0.701167	7.40067e-06
	VM1G_03334	2818610	2821314	-	tRNA pseudouridine(38/39) synthase	0.139023	0.249994
	VM1G_03335	2821712	2822439	+	GTP-binding protein	-0.392767	0.0373992
	VM1G_03336	2822600	2823087	-	DNA-directed RNA polymerase III	-0.221416	0.294058
	VM1G_03337	2824687	2826445	+	Ribose-phosphate pyrophosphokinase	0.293865	0.000829814
	VM1G_03338	2827325	2829644	-	hypothetical protein	-0.929263	1.31483e-11
	VM1G_03339	2830892	2840145	-	Serine/threonine-protein kinase	0.322253	0.0825508
	VM1G_03340	2834648	2835774	+	hypothetical protein	-0.328621	0.102819
	VM1G_03341	2840901	2842816	+	2-isopropylmalate synthase	1.69738	2.57284e-07
	VM1G_03342	2843608	2845573	+	Nonribosomal peptide synthetase like	8.16893	2.90091e-26
	VM1G_03343	2845996	2846950	-	Putative methyltransferase	4.83617	4.52449e-41	2.23867	0.00117128
	VM1G_03344	2847842	2848775	+	Putative methyltransferase	5.14657	4.15804e-11	2.60333	0.00195339
	VM1G_03345	2850872	2852139	-	AB hydrolase superfamily protein	4.69974	1.17391e-38	2.02667	0.000168322
	VM1G_03346	2852893	2854675	+	MFS drug efflux	4.18807	3.44855e-37	3.99467	7.92173e-05
	VM1G_03347	2855598	2856871	+	hypothetical protein	0.84054	3.14549e-07
	VM1G_11494	2857811	2858057	-	hypothetical protein	-0.954858	0.074583
	VM1G_03348	2858319	2859510	-	hypothetical protein	-0.721669	1.09214e-06
	VM1G_03349	2860415	2862227	+	hypothetical protein	-0.957032	0.073841
	VM1G_03350	2862926	2867149	-	Putative mitochondrial carnitine O-acetyltransferase	-0.414656	3.37576e-06
Chr3_cluster15	VM1G_03581	3656280	3660597	+	hypothetical protein	-0.208442	0.146839
	VM1G_03582	3660908	3661812	-	Superoxide dismutase	-0.229552	0.0440807
	VM1G_03583	3662314	3662981	+	DNA replication complex GINS protein	-0.016521	0.917543
	VM1G_03584	3664834	3665563	+	hypothetical protein	-1.53298	0.00874573
	VM1G_03585	3668023	3670254	+	Trehalose phosphorylase	-0.162127	0.366669	0.576667	0.000341979
	VM1G_03586	3671443	3672769	+	Transaldolase	0.862204	0.0281095
	VM1G_03587	3673605	3674925	+	Flavohemoprotein	-0.301173	0.395904
	VM1G_03589	3678856	3686482	+	Nonribosomal peptide synthetase	0.174908	0.167915
	VM1G_03590	3687767	3689534	+	putative transporter	-1.55894	5.78005e-06
	VM1G_03591	3690890	3692833	+	hypothetical protein	NA	NA
	VM1G_03592	3693586	3694703	+	hypothetical protein	NA	NA
	VM1G_03593	3695516	3697881	+	hypothetical protein	1.04406	0.0620303
	VM1G_03595	3700430	3702314	+	UNC93-like protein	0.0154198	0.923208
	VM1G_03596	3703573	3705260	-	Trichodiene oxygenase	-1.30147	0.0219073
	VM1G_03597	3705894	3707093	-	Endochitinase	0.768214	3.0744e-06
Chr4_cluster16	VM1G_03763	455041	456554	+	Sterigmatocystin 8-O-methyltransferase	-3.37604	4.15804e-11
	VM1G_11532	457283	458756	+	Aflatoxin biosynthesis regulatory protein	-5.25864	7.0014e-73
	VM1G_03764	460549	461624	-	Beta-lactamase-like protein	NA	NA
	VM1G_03765	462213	463017	+	Oxidoreductase	-2.9964	1.66331e-06
	VM1G_03766	463915	465747	+	Pyranose dehydrogenase	NA	NA
	VM1G_03767	467302	469198	-	putative transporter	-5.49715	5.6355e-43
	VM1G_03768	470058	471890	-	Oxygen-dependent choline dehydrogenase	-6.0054	8.73978e-24
	VM1G_03769	474188	480423	+	polyketide synthase	-2.52922	4.52546e-05
	VM1G_03770	481517	482358	+	3-keto-steroid reductase	-3.04165	6.86554e-165	0.57	0.0092489
	VM1G_03771	482748	483171	-	hypothetical protein	NA	NA
	VM1G_03772	487540	488455	+	4-hydroxyphenylpyruvate 3-dimethylallyltransferase	0.984333	7.04697e-10	2.67433	0.00237449
	VM1G_03773	489455	491151	-	Dihydroorotate dehydrogenase	-0.194936	0.298754
	VM1G_03774	491412	492265	-	Protein SYM1	0.227298	0.211451
	VM1G_03776	493610	495125	+	Beta-1,2-xylosyltransferase	-0.017914	0.925533
	VM1G_03777	495811	497029	-	hypothetical protein	-0.0377158	0.831646
	VM1G_03778	500872	501211	+	hypothetical protein	0.653426	0.322427	0.564667	0.0014673
	VM1G_03779	502481	505669	-	putative transcriptional regulatory protein	0.0532731	0.62523
Chr4_cluster17	VM1G_04324	2212997	2215216	-	Serine/threonine-protein kinase	-0.19542	0.0788357
	VM1G_04326	2216714	2218115	+	Mitochondrial import inner membrane translocase	-0.159983	0.156987
	VM1G_04327	2218767	2219818	-	hypothetical protein	-0.534395	0.0292945
	VM1G_04328	2221832	2222876	-	hypothetical protein	0.284725	0.0825508
	VM1G_04331	2232074	2238710	-	Conidial yellow pigment biosynthesis polyketide synthase	0.727093	0.0180373
	VM1G_04332	2239295	2242852	+	putative polyketide synthase	-0.65019	0.000546682
	VM1G_04333	2244085	2246753	-	Phenol 2-monooxygenase	NA	NA
	VM1G_04334	2247306	2249193	+	Demethylsterigmatocystin 6-O-methyltransferase	-1.09243	3.48701e-05
	VM1G_04335	2249673	2251204	-	Versiconal hemiacetal acetate esterase	-0.787526	0.232445
	VM1G_04336	2251698	2252865	+	Arylacetamide deacetylase	-0.732482	0.000185447
	VM1G_04337	2253004	2253522	-	hypothetical protein	-1.20867	8.5186e-08	0.582333	0.00146717
	VM1G_04338	2254288	2256125	-	Putative HC-toxin efflux carrier	-0.513233	7.3149e-07
	VM1G_04339	2257140	2258660	+	Myb-related protein	-1.34105	3.0542e-05
	VM1G_04340	2259618	2261440	-	Chromatin structure-remodeling complex	-0.206488	0.0694205
	VM1G_04341	2262461	2263642	-	Transcription initiation factor	0.206035	0.0402346
Chr4_cluster18	VM1G_04344	2273250	2275237	+	hypothetical protein	-0.142862	0.231527
	VM1G_04345	2276073	2277473	+	hypothetical protein	NA	NA
	VM1G_04346	2278138	2280141	+	Acetamidase	0.223926	0.433901
	VM1G_04347	2280365	2282471	-	Pantothenate transporter	-0.277331	0.267528
	VM1G_04348	2284238	2284628	-	hypothetical protein	0.454694	0.345262
	VM1G_04349	2285741	2287696	+	Histone-lysine N-methyltransferase	0.781909	0.0138358
	VM1G_04350	2288321	2291296	+	Ankyrin-3	-0.176884	0.098318
	VM1G_04351	2293041	2296540	+	Linear gramicidin synthase	-1.05904	0.00371726
	VM1G_04352	2297838	2299804	-	Protein PLM2	-0.214979	0.0653171
	VM1G_04354	2301350	2303248	+	hypothetical protein	0.589618	0.000121129
	VM1G_04353	2303796	2306532	-	hypothetical protein	0.0135947	0.905498
	VM1G_04355	2309036	2313926	+	E3 ubiquitin-protein ligase listerin	0.855057	4.7868e-07
	VM1G_04356	2315453	2316369	+	hypothetical protein	0.280379	0.0631041
Chr5_cluster19	VM1G_04729	65820	68332	+	putative exo-1,4-beta-xylosidase	1.28417	9.89381e-05
	VM1G_04730	69434	71552	-	putative glucan endo-1,3-beta-glucosidase	-0.402938	0.00056651
	VM1G_04731	75599	77591	-	Siderophore iron transporter	0.182754	0.670045
	VM1G_04732	78658	83154	-	Oligomycin resistance ATP-dependent permease	0.0221008	0.932916
	VM1G_04733	84798	86115	+	Putative lysine N-acyltransferase	0.80712	0.0349403
	VM1G_04735	88127	102670	+	Nonribosomal peptide synthetase	-0.879833	1.0617e-07
	VM1G_04736	103932	104624	+	hypothetical protein	-0.509619	0.0283194
	VM1G_04737	105164	105896	+	hypothetical protein	-1.35695	4.71687e-06
	VM1G_04738	107574	109238	+	Zeaxanthin epoxidase	-1.05841	0.0040793
	VM1G_04739	109745	110833	-	hypothetical protein	-0.891952	0.00261451
	VM1G_04740	111923	113091	+	hypothetical protein	NA	NA
	VM1G_04741	114031	115401	+	Putative voltage-gated potassium channel subunit beta	0.770583	4.18006e-05
	VM1G_04742	117115	117916	-	hypothetical protein	NA	NA
	VM1G_04743	118338	119374	-	Nudix hydrolase	1.39919	1.4985e-20
	VM1G_04744	120587	121568	+	hypothetical protein	1.85907	5.23255e-06
	VM1G_04745	121698	124946	-	Carboxylic acid reductase	-1.65433	6.58716e-29
	VM1G_04747	130739	131836	-	hypothetical protein	NA	NA
	VM1G_04749	133725	135613	+	Rhamnogalacturonate lyase	-0.826292	6.34656e-05
	VM1G_11592	136080	137046	+	hypothetical protein	NA	NA
	VM1G_04750	137456	139236	-	Carboxypeptidase	0.535733	0.00452313
	VM1G_04751	139971	141575	-	hypothetical protein	0.673767	4.93593e-05
	VM1G_04752	142185	143733	-	Cyanidin-3-O-glucoside 2-O-glucuronosyltransferase	0.289385	0.399362
	VM1G_04753	144629	145115	+	hypothetical protein	NA	NA
Chr5_cluster20	VM1G_04794	257173	259717	+	Ubiquitin homeostasis protein	0.169415	0.0679196
	VM1G_04795	260378	261403	-	Uncharacterized protein	-0.0603179	0.622208
	VM1G_04796	263318	264273	+	hypothetical protein	-0.350677	0.0425919
	VM1G_11594	268011	268406	+	hypothetical protein	NA	NA
	VM1G_04797	268613	269366	+	hypothetical protein	0.732928	0.0110991
	VM1G_04798	270660	271425	+	hypothetical protein	NA	NA
	VM1G_04799	271831	274237	-	Quinidine resistance protein	0.11869	0.87908
	VM1G_04800	276399	283143	-	Conidial yellow pigment biosynthesis polyketide synthase	0.10594	0.682948
	VM1G_04801	285341	292586	+	Lovastatin diketide synthase	-0.4783	4.74961e-07
	VM1G_11595	285596	290975	-	hypothetical protein	NA	NA
	VM1G_11596	294351	295975	+	hypothetical protein	-1.83811	0.000497294
	VM1G_04802	306174	307149	+	hypothetical protein	-0.105925	0.743294
	VM1G_04803	309255	310265	-	hypothetical protein	-1.60238	4.43971e-05	0.588333	0.0311344
	VM1G_04804	310829	314326	+	Subtilisin DY	-1.869	6.63306e-06
Chr5_cluster21	VM1G_04815	351786	353396	-	Sterol-4-alpha-carboxylate 3-dehydrogenase, decarboxylating	-3.01007	4.8469e-23
	VM1G_04816	354571	354948	+	hypothetical protein	-0.522958	0.0680342
	VM1G_04817	355262	357506	-	Heterokaryon incompatibility protein	0.182268	0.381357
	VM1G_04818	358832	360471	+	General alpha-glucoside permease	0.184103	0.537191
	VM1G_04819	361460	361805	+	hypothetical protein	NA	NA
	VM1G_04820	362034	365400	-	Acid trehalase	0.377141	0.00128337
	VM1G_04821	366837	369003	-	Uncharacterized protein	0.255105	0.190014
	VM1G_04822	371813	380348	+	Lovastatin diketide synthase	-0.356949	0.348529
	VM1G_04823	380550	381453	-	Nudix hydrolase 14	-0.00743734	0.98213
	VM1G_11599	382511	382912	-	hypothetical protein	NA	NA
	VM1G_04824	384713	385933	-	Protein lunapark	0.165903	0.14498
	VM1G_04825	386885	390645	+	Golgin IMH1	-0.10087	0.308654
	VM1G_04827	392849	394769	+	Homogentisate 1,2-dioxygenase	1.46438	2.87065e-14
	VM1G_04828	394940	396023	-	Putative uncharacterized oxidoreductase	0.240566	0.6087
	VM1G_04829	399689	401245	+	hypothetical protein	1.56767	5.01814e-43
Chr5_cluster22	VM1G_04950	833587	835658	-	Putative bifunctional amine oxidase	0.550438	0.211274
	VM1G_04951	836413	836778	-	hypothetical protein	-1.59523	2.61118e-09
	VM1G_04952	838557	839019	+	hypothetical protein	-0.704718	0.00442753
	VM1G_04953	839751	841135	-	Flavonol synthase/flavanone 3-hydroxylase	0.0747475	0.616916
	VM1G_04954	841634	843021	-	hypothetical protein	NA	NA
	VM1G_04955	844462	845206	-	hypothetical protein	-0.165729	0.662692
	VM1G_04956	846923	848664	-	Pisatin demethylase	NA	NA
	VM1G_04957	849407	851465	-	Versicolorin B synthase	-0.0649752	0.930073
	VM1G_04958	851971	860388	+	Lovastatin diketide synthase	-0.0153817	0.936918
	VM1G_04959	861848	863402	+	Fumigaclavine B O-acetyltransferase	NA	NA
	VM1G_04960	864315	865902	+	Pisatin demethylase	-0.692372	0.170474
	VM1G_04961	866611	874764	-	Conidial yellow pigment biosynthesis polyketide synthase	-0.173675	0.495541
	VM1G_04962	875361	878781	+	Pisatin demethylase	-0.454486	0.0812327
	VM1G_04963	878948	880815	-	Myb-related protein B	-2.12414	5.43813e-11
	VM1G_04964	881999	884018	+	Putative HC-toxin efflux carrier	-1.77926	2.06316e-44
	VM1G_04965	884801	886056	-	Retinol dehydrogenase	-0.61552	0.469042
	VM1G_04967	887818	889417	+	putative transcriptional regulatory protein	0.146375	0.119124
	VM1G_04968	890823	891506	+	hypothetical protein	NA	NA
	VM1G_04969	892423	893323	+	Vacuolar iron transporter	0.00453368	0.98225
	VM1G_04970	894091	896038	+	hypothetical protein	3.86465	8.38962e-33
	VM1G_04979				glutathione s-transferase ii protein	-2.37735	8.6541e-44	0.397667	0.000483849
Chr5_cluster50	VM1G_05189	1693148	1693791	-	Centrin-3	0.0478071	0.758863
	VM1G_05190	1694662	1696178	+	Protein bud22	-0.363527	0.00731185
	VM1G_05193	1698506	1702555	+	PAB-dependent poly(A)-specific ribonuclease subunit PAN2	-0.350224	0.00032123
	VM1G_05194	1703252	1706238	-	hypothetical protein	-0.539323	0.00150752
	VM1G_05195	1710293	1712178	+	putative metabolite transport protein	-0.312793	0.1058
	VM1G_05196	1712837	1715879	-	Octaketide synthase	0.112985	0.293062
	VM1G_05198	1716793	1717210	+	hypothetical protein	-0.0632675	0.558484
	VM1G_05197	1717318	1719163	-	Protein BFR2	0.280075	0.419416
	VM1G_05199	1719617	1720709	+	Iron-sulfur protein	-0.114752	0.485482
	VM1G_05200	1721359	1722134	-	Peroxisomal membrane protein	0.33353	0.000835529
	VM1G_05201	1723720	1724966	+	Fructose-1,6-bisphosphatase	1.23203	1.2848e-08
	VM1G_05202	1725687	1732179	-	Nucleoporin	0.233672	0.0331635
	VM1G_05203	1733348	1735239	-	Epsin-1	0.285939	0.00131448
Chr5_cluster23	VM1G_05377	2408721	2410425	+	putative transporter	NA	NA
	VM1G_05378	2411066	2413134	-	Putative HC-toxin efflux carrier	-4.73511	6.44471e-127
	VM1G_05379	2413903	2416104	+	hypothetical protein	-1.95721	7.51263e-123
	VM1G_05380	2416397	2418234	-	FAD-linked oxidoreductase	-3.69713	5.52828e-127
	VM1G_05381	2419192	2420742	+	Trichothecene 3-O-acetyltransferase	-3.14943	2.74543e-25	0.577	0.00952643
	VM1G_05382	2422346	2424468	+	Oleate activated transcription factor	-4.85411	1.24193e-27
	VM1G_11631	2425538	2426828	+	hypothetical protein	-3.98753	2.59581e-93
	VM1G_05383	2427252	2435693	-	polyketide synthase	NA	NA
	VM1G_05384	2436635	2438146	-	Salicylate hydroxylase	NA	NA	0.542333	0.00270788
	VM1G_05385	2438637	2439607	+	NADPH-dependent 1-acyldihydroxyacetone phosphate reductase	-3.53256	1.18196e-08
	VM1G_05386	2440746	2449150	+	Lovastatin diketide synthase	-0.0300648	0.910052
	VM1G_05388	2449721	2451776	+	Vegetative incompatibility protein	-0.0939599	0.826559
	VM1G_05387	2452214	2456988	-	ABC transporter	-0.383182	0.305624
	VM1G_05389	2461471	2463361	-	hypothetical protein	NA	NA
	VM1G_05391	2464342	2465851	-	hypothetical protein	NA	NA
	VM1G_05392	2466769	2467348	+	hypothetical protein	NA	NA
	VM1G_05393	2468174	2469555	-	Uncharacterized protein	-0.458608	1.25928e-06
Chr5_cluster24	VM1G_05429	2594137	2594885	-	hypothetical protein	0.710263	0.00103175
	VM1G_05430	2596419	2597364	-	putative oxidoreductase	0.823589	9.03313e-05	0.502333	0.00168492
	VM1G_05431	2599694	2601244	-	hypothetical protein	-0.965185	0.0209074
	VM1G_11634	2602823	2604443	+	hypothetical protein	-0.0304698	0.863171
	VM1G_05432	2605781	2607363	+	Mannan endo-1,4-beta-mannosidase A	-0.0744812	0.839901
	VM1G_05433	2608000	2610454	+	hypothetical protein	-0.97922	0.00635779
	VM1G_05434	2611120	2612543	-	putative pectate lyase A	NA	NA
	VM1G_05435	2613625	2617059	-	Polyketide synthase	-0.718856	0.000361528
	VM1G_05436	2617538	2620078	+	Putative transcriptional regulatory protein	0.204989	0.213922
	VM1G_05437	2620296	2621393	-	L-threo-3-deoxy-hexylosonate aldolase	0.606223	0.00163312
	VM1G_05438	2621908	2623253	+	Alcohol dehydrogenase [NADP(+)]	0.268279	0.0495303
	VM1G_05439	2623977	2625232	+	D-galactonate dehydratase	0.440894	0.00302155
	VM1G_05440	2625794	2627143	-	2-amino-3-carboxymuconate-6-semialdehyde decarboxylase	3.84924	7.62075e-21
	VM1G_05441	2627763	2628327	+	3-hydroxyanthranilate 3,4-dioxygenase 2	2.69453	3.13508e-09
	VM1G_05442	2628447	2629980	-	Aldehyde dehydrogenase	2.59079	4.60428e-13
	VM1G_05443	2630537	2630990	+	2-aminomuconate deaminase	4.12968	1.36558e-06
	VM1G_11636	2632117	2632312	+	hypothetical protein	NA	NA
	VM1G_05444	2632123	2632515	-	hypothetical protein	NA	NA
	VM1G_05445	2633229	2634339	-	Putative reductase	-0.322581	0.0226701
	VM1G_05446	2636163	2638268	-	Carboxypeptidase S1	2.36547	4.68563e-05
Chr5_cluster51	VM1G_05640	3324511	3325579	-	hypothetical protein	0.0422447	0.748359
	VM1G_05641	3326342	3330040	-	putative importin subunit beta-4	0.318525	0.0140832
	VM1G_11649	3327825	3329907	+	hypothetical protein	0.170217	0.853082
	VM1G_05642	3330989	3332333	-	Killer toxin subunits alpha/beta	0.207831	0.677318
	VM1G_11650	3338627	3341236	-	hypothetical protein	-0.594764	0.00368931
	VM1G_05643	3339692	3341195	+	Cell wall protein	-0.621884	0.00317557
	VM1G_05644	3342560	3343663	+	hypothetical protein	0.107562	0.367926
	VM1G_05645	3343917	3358753	-	Hydroxamate-type ferrichrome siderophore peptide synthetase	0.176848	0.090083
	VM1G_05646	3361155	3362922	-	L-ornithine N(5)-monooxygenase	0.170998	0.76506
	VM1G_05647	3367805	3368824	-	hypothetical protein	1.13544	1.27004e-17
	VM1G_05648	3370513	3372541	+	hypothetical protein	-0.0951438	0.425997
	VM1G_05649	3374019	3376855	+	putative transcriptional regulatory protein	-0.204529	0.163023
	VM1G_05650	3377796	3378840	+	PI-PLC X domain-containing protein	-2.16649	3.1598e-21
Chr6_cluster25	VM1G_06291	2275000	2279552	+	Lanosterol synthase	0.225367	0.110276
	VM1G_06292	2279909	2281624	-	Ceramide glucosyltransferase-A	-0.516421	0.000359768
	VM1G_06293	2282673	2284293	+	putative tRNA-splicing endonuclease	-0.352685	7.89371e-05
	VM1G_06294	2284782	2285883	+	hypothetical protein	0.64906	7.1098e-15
	VM1G_06296	2292328	2293378	+	Allergen	-0.159478	0.526779	1.83133	0.0195461
	VM1G_06297	2295032	2296354	-	Gamma-butyrobetaine dioxygenase	0.0345454	0.843765
	VM1G_06298	2297052	2300759	-	Putative peroxisomal-coenzyme A synthetase	-0.234269	0.37715
	VM1G_06299	2301469	2302444	-	Rhamnogalacturonan acetylesterase	0.195237	0.477159
	VM1G_11701	2305286	2305636	-	hypothetical protein	NA	NA
	VM1G_06300	2306167	2307023	-	putative oxidoreductase	NA	NA
	VM1G_06302	2307342	2311220	-	Sphingomyelin phosphodiesterase	-1.08895	0.0303362
	VM1G_06303	2312757	2317338	+	Vegetative incompatibility protein	-0.176838	0.614968
	VM1G_06304	2318110	2319188	+	hypothetical protein	0.889416	2.75855e-06
	VM1G_06306	2320681	2322570	+	putative MFS-type transporter	1.17664	0.211523
	VM1G_06307	2323598	2325338	+	hypothetical protein	NA	NA
	VM1G_06308	2325666	2330805	-	Putative peroxisomal-coenzyme A synthetase	NA	NA
	VM1G_06309	2333702	2335215	+	20S-pre-rRNA D-site endonuclease	-0.0573964	0.700536
	VM1G_06310	2335867	2336053	-	H/ACA ribonucleoprotein complex	0.104588	0.351024
	VM1G_06311	2338694	2340008	-	hypothetical protein	NA	NA
	VM1G_06312	2342991	2344165	-	hypothetical protein	1.07567	0.00178144
	VM1G_06313	2345593	2346512	+	hypothetical protein	-0.879433	0.000627411
	VM1G_06314	2348211	2348544	+	hypothetical protein	0.927302	0.138198
	VM1G_06315	2348728	2349908	+	hypothetical protein	1.66929	2.19581e-05
Chr6_cluster26	VM1G_06398	2687645	2689496	-	hypothetical protein	0.495195	0.00361633
	VM1G_06399	2692694	2694177	+	hypothetical protein	-0.313967	0.26719
	VM1G_06400	2695162	2696385	+	Thymidylate kinase	0.545637	1.29669e-06
	VM1G_06401	2697009	2698070	-	GTP cyclohydrolase	0.045524	0.792598
	VM1G_06402	2698808	2700020	+	Transcription initiation factor	-0.194455	0.180481
	VM1G_06403	2703746	2705011	-	hypothetical protein	-0.305503	0.459348
	VM1G_06404	2706367	2707424	-	hypothetical protein	NA	NA
	VM1G_06405	2708492	2725928	+	Nonribosomal peptide synthetase	0.335288	0.122429
	VM1G_06406	2726673	2731400	+	ATP-dependent bile acid permease	0.557102	8.68578e-06
	VM1G_06407	2732565	2732937	-	hypothetical protein	-0.23939	0.454248
	VM1G_06408	2734456	2736705	+	Phenylalanine ammonia-lyase	0.46313	0.0044594
	VM1G_06410	2738026	2739328	-	hypothetical protein	NA	NA
	VM1G_06411	2740407	2741535	+	hypothetical protein	1.75279	2.72312e-07
	VM1G_06412	2742131	2743523	-	hypothetical protein	-0.517917	0.498489
	VM1G_06413	2744644	2745898	-	hypothetical protein	0.197037	0.52611
Chr7_cluster27	VM1G_06769	630013	631965	+	NADH oxidase	-0.0548758	0.858716
	VM1G_06770	633110	634550	+	hypothetical protein	0.235156	0.00914952
	VM1G_06771	635724	636243	+	Cytochrome P450	NA	NA
	VM1G_06772	636312	638474	+	Nonribosomal peptide synthetase	-0.272594	0.573963
	VM1G_06774	638573	641369	+	Nonribosomal peptide synthetase	0.386716	0.541499
	VM1G_06775	642625	643665	+	Retinol dehydrogenase 11	-1.25212	0.000775037
	VM1G_06776	643863	644967	-	D-malate dehydrogenase [decarboxylating]	-0.856034	0.000330757
	VM1G_06777	645475	646375	+	Fluoroacetate dehalogenase	-0.695843	0.0520749
	VM1G_06778	646625	648056	-	Sporulation-specific chitinase	1.23296	0.0274032
	VM1G_06779	649340	650348	-	putative endo-beta-1,4-glucanase D	NA	NA
	VM1G_06780	651054	652153	+	hypothetical protein	NA	NA
	VM1G_06781	652702	656051	-	Transcriptional activator protein	-0.182868	0.503292
	VM1G_06782	658163	659356	-	Aflatoxin B1 aldehyde reductase member 2	NA	NA
	VM1G_06783	660912	662649	-	Cytochrome P450	-0.261885	0.30446
	VM1G_06784	663616	664966	+	4-O-dimethylallyl-L-tyrosine synthase	NA	NA
	VM1G_06785	666418	670425	+	Leptomycin B resistance protein	1.91128	0.000309831
	VM1G_06786	671018	673011	+	Carnosine synthase	NA	NA
	VM1G_06787	673694	674936	-	Endonuclease III homolog	-0.262086	0.00717279
	VM1G_06788	675977	677643	+	Signal recognition particle protein	0.215667	0.017703
	VM1G_06789	680720	681487	+	hypothetical protein	1.00877	1.58705e-17
	VM1G_06790	682260	683860	-	6-hydroxytryprostatin B O-methyltransferase	NA	NA
Chr7_cluster28	VM1G_07077	1657653	1658685	-	hypothetical protein	0.0743782	0.624764
	VM1G_07078	1659975	1660935	+	hypothetical protein	0.223281	0.295076
	VM1G_07079	1663056	1663508	-	Acetamidase	0.138731	0.669162
	VM1G_07080	1664221	1665139	-	Aspergillopepsin	NA	NA
	VM1G_11762	1666883	1667996	+	hypothetical protein	NA	NA
	VM1G_07081	1669481	1670441	-	1H-3-hydroxy-4-oxoquinaldine 2,4-dioxygenase	-3.08772	5.13173e-08
	VM1G_07082	1671044	1673296	+	Cytochrome P450	NA	NA
	VM1G_07083	1674192	1676150	-	putative MFS-type transporter	0.707038	1.21164e-05
	VM1G_07084	1676771	1683463	+	Nonribosomal peptide synthetase	0.360418	0.612591
	VM1G_07085	1683893	1684735	-	hypothetical protein	0.444881	0.152723
	VM1G_07086	1686039	1687367	+	Putative branched-chain-amino-acid aminotransferase	NA	NA
	VM1G_07087	1687573	1688824	-	Thiamine repressible genes regulatory protein	-0.284026	0.491352
	VM1G_07088	1691270	1693185	-	Versicolorin B desaturase	-0.0455811	0.923393
	VM1G_07089	1694310	1702864	+	Lovastatin diketide synthase	-0.274642	0.620582
	VM1G_07090	1704763	1706628	+	putative transporter	1.72463	3.62167e-16
	VM1G_07091	1706879	1708304	-	hypothetical protein	-1.94251	1.45676e-11
	VM1G_07092	1709351	1710461	+	hypothetical protein	-0.836745	0.000152566
	VM1G_07093	1711180	1713005	-	hypothetical protein	1.09163	6.54574e-22
	VM1G_07095	1715714	1718260	-	Endothelin-converting enzyme	-0.689045	4.71677e-06
	VM1G_07096	1720332	1722084	+	Pisatin demethylase	NA	NA
	VM1G_07097	1722641	1723730	-	hypothetical protein	-0.186265	0.562318
Chr7_cluster29	VM1G_07329	2498671	2500155	+	Protein kinase	0.918468	1.76741e-11
	VM1G_07330	2501995	2504785	+	Nuclear cap-binding protein	-0.392173	7.60494e-06
	VM1G_07331	2506188	2507467	-	Spliceosome-associated protein	0.337953	0.000112924
	VM1G_07332	2508831	2510355	+	Positive regulator of purine utilization	1.07529	2.81919e-14
	VM1G_07333	2510522	2511852	-	Pisatin demethylase	NA	NA
	VM1G_07334	2512623	2514309	+	Isoflavone reductase	-0.66064	2.56532e-05	0.663333	0.000388866
	VM1G_07335	2514972	2515974	+	Sexual differentiation process protein	0.323864	0.00924162
	VM1G_07336	2516776	2517311	+	hypothetical protein	-1.81883	0.000216583
	VM1G_07337	2518567	2526471	+	Conidial yellow pigment biosynthesis polyketide synthase	NA	NA
	VM1G_07338	2526757	2528224	-	Beta-cyclopiazonate dehydrogenase	NA	NA
	VM1G_07339	2529508	2531492	+	putative transporter	0.915764	0.0243798
	VM1G_07341	2534597	2535659	+	Pyridoxal reductase	0.0924473	0.522885
Chr7_cluster31	VM1G_07344	2681317	2684378	+	hypothetical protein	-0.113683	0.593674
	VM1G_07346	2685694	2686757	-	Mitochondrial FAD carrier protein	0.0838132	0.640983
	VM1G_11782	2687667	2688094	-	Mitochondrial import receptor	-0.26116	0.0671787
	VM1G_07347	2689245	2690763	-	hypothetical protein	-0.193795	0.397563
	VM1G_07348	2691408	2693066	-	Isotrichodermin C-15 hydroxylase	-0.382117	0.119716
	VM1G_07349	2694625	2696234	-	putative transporter	-0.983236	0.000288654
	VM1G_07350	2697196	2698438	-	Alanine racemase	0.153085	0.442842
	VM1G_07351	2698909	2700211	+	hypothetical protein	-0.189286	0.288381
	VM1G_07352	2701505	2711021	+	Lovastatin diketide synthase	0.340385	0.000107194
	VM1G_07353	2738050	2746381	-	Lovastatin diketide synthase	0.00762449	0.966513
	VM1G_07354	2748275	2750395	-	putative transcriptional regulatory protein	NA	NA
	VM1G_07355	2751609	2759930	+	polyketide synthase	-0.405773	0.00071581
	VM1G_07356	2760748	2762669	-	Oxygen-dependent choline dehydrogenase	-0.552329	0.0264173
	VM1G_07357	2763386	2764892	-	NAD/NADP-dependent betaine aldehyde dehydrogenase	-2.06431	2.54845e-27
	VM1G_07358	2765723	2766746	+	putative iron/ascorbate oxidoreductase	-2.19442	5.93559e-10	0.413	0.0161328
	VM1G_07359	2767156	2769089	-	hypothetical protein	-0.318033	0.000509998
	VM1G_07360	2770412	2771885	+	hypothetical protein	-2.27521	1.66209e-39
	VM1G_07361	2772900	2774148	+	Zeaxanthin epoxidase	-1.49451	2.12363e-16	0.544	0.0143747
	VM1G_07362	2775455	2777018	+	Nitrosoguanidine resistance protein	-3.99437	3.47086e-112	0.639	0.0340989
	VM1G_07363	2777713	2778635	-	Protein FDD123	-3.75676	3.58704e-125	0.255667	0.0231793
	VM1G_07364	2779801	2782787	-	hypothetical protein	-0.0825776	0.416107
Chr8_cluster32	VM1G_07441				O-methyltransferase	NA	NA	1.97	5.18263e-06
	VM1G_07443	125661	127637	-	hypothetical protein	NA	NA
	VM1G_07444	129462	130381	-	Acyl carrier protein, mitochondrial	-0.285817	0.00125119
	VM1G_07445	131068	131883	-	NADH-ubiquinone oxidoreductase	-0.338206	0.038323
	VM1G_07446	132678	134897	-	hypothetical protein	0.00593428	0.959048
	VM1G_07447	137137	137851	+	hypothetical protein	-0.0231255	0.928779
	VM1G_07448	138533	139124	+	hypothetical protein	NA	NA
	VM1G_07449	139779	141213	-	hypothetical protein	NA	NA
	VM1G_07450	142397	143825	-	hypothetical protein	0.0418301	0.951323
	VM1G_07451	146893	153741	-	Conidial yellow pigment biosynthesis polyketide synthase	0.140326	0.589631
	VM1G_07452	155469	156937	+	Aflatoxin biosynthesis regulatory protein	0.117934	0.522028
	VM1G_07453	157535	158963	+	6-hydroxytryprostatin B O-methyltransferase	-0.28149	0.137548
	VM1G_07454	159673	161302	-	O-methylsterigmatocystin oxidoreductase	0.192608	0.0984135
	VM1G_07455	162463	164431	+	Putative HC-toxin efflux carrier	0.440967	0.0218926
	VM1G_07456	165636	167461	+	hypothetical protein	0.294785	0.177679
	VM1G_11787	169277	169901	-	hypothetical protein	0.00493144	0.986306
	VM1G_11788	170492	170967	-	hypothetical protein	NA	NA
	VM1G_07457	172978	174204	+	hypothetical protein	NA	NA
Chr8_cluster33	VM1G_07475	229175	230909	+	hypothetical protein	-0.392883	5.84781e-06
	VM1G_07476	231829	233513	-	Mitomycin radical oxidase	1.25672	1.16168e-09
	VM1G_07477	234774	235617	+	hypothetical protein	NA	NA
	VM1G_07478	235939	237588	-	putative transporter	NA	NA
	VM1G_07479	240176	240974	+	Rhamnogalacturonan acetylesterase	NA	NA
	VM1G_07480	242344	244093	+	hypothetical protein	-2.25919	1.88635e-06
	VM1G_07481	249562	257634	-	Polyketide synthase-nonribosomal peptide synthetase	-0.781017	0.0171754
	VM1G_07482	258144	259260	+	Enoyl reductase	NA	NA
	VM1G_07483	260309	261708	+	2,6-dihydropseudooxynicotine hydrolase	-0.261083	0.346885
	VM1G_07484	262475	263012	-	hypothetical protein	1.24113	1.47318e-18	1.60533	0.000711787
	VM1G_07485	263654	264191	+	hypothetical protein	0.825033	3.14639e-05
	VM1G_07486	264564	266669	-	putative MFS-type transporter	0.330704	0.00200596	1.646	0.00231627
Chr8_cluster34	VM1G_08015	2434811	2440815	+	MAP kinase kinase kinase	-0.243628	0.0352484
	VM1G_08016	2442086	2443463	-	hypothetical protein	-1.5319	3.42374e-21
	VM1G_08017	2444175	2447895	-	Major intracellular serine protease	0.0892192	0.444001
	VM1G_08018	2448559	2454716	+	Ankyrin-3	-0.708249	2.27307e-10
	VM1G_08019	2455511	2463180	-	Lovastatin diketide synthase	-0.443533	0.0781331
	VM1G_08020	2463881	2465761	+	Putative 8-amino-7-oxononanoate synthase	NA	NA
	VM1G_08021	2466334	2467426	-	hypothetical protein	-2.26489	1.19103e-08
	VM1G_11826	2468347	2468903	+	hypothetical protein	-1.98881	0.00213359
	VM1G_08022	2469121	2470016	-	hypothetical protein	-0.583733	0.0125139
	VM1G_08024	2470451	2472448	+	putative transporter	-0.588322	1.58471e-06
	VM1G_08025	2482922	2484812	+	hypothetical protein	-1.06579	2.02932e-08
Chr8_cluster35	VM1G_08090	2774332	2776508	-	Enoyl reductase LovC	-0.67416	0.00210117
Chr8_cluster52	VM1G_08048	2643676	2643967	+	hypothetical protein	NA	NA
	VM1G_08049	2645557	2646833	+	hypothetical protein	NA	NA
	VM1G_08050	2648262	2650030	+	Tryprostatin B 6-hydroxylase	5.55392	1.68056e-42
	VM1G_11830	2650330	2651216	-	hypothetical protein	NA	NA
	VM1G_08051	2653334	2659132	+	Oxygen-dependent choline dehydrogenase	1.6964	2.44971e-09
	VM1G_08053	2659817	2661670	-	hypothetical protein	-0.0141893	0.983502
	VM1G_08054	2663126	2664649	-	hypothetical protein	NA	NA
	VM1G_11831	2666722	2667329	-	hypothetical protein	0.704385	0.00467427
	VM1G_08055	2668403	2670230	-	putative MFS-type transporter	-0.0256848	0.852527
	VM1G_08056	2671549	2672432	-	Target of rapamycin complex 2	0.219151	0.0345388
	VM1G_08057	2673403	2673793	+	hypothetical protein	1.53624	3.16899e-06
	VM1G_08058	2675298	2676366	+	hypothetical protein	0.282095	0.0100783
	VM1G_08059	2677469	2679641	+	putative MFS-type transporter	-1.39537	3.04392e-15
Chr9_cluster36	VM1G_08240	520611	522555	-	Putative HC-toxin efflux carrier	-0.82461	8.17647e-06
	VM1G_08241	523056	528368	+	Lovastatin diketide synthase	-1.6028	0.00173932
	VM1G_08242	528550	530264	-	hypothetical protein	0.350708	0.0193094
	VM1G_08243	532208	533663	+	Shikimate O-hydroxycinnamoyltransferase	0.651407	3.44636e-11
	VM1G_08244	533986	534793	-	hypothetical protein	-0.218865	0.271968
	VM1G_08245	535488	537286	-	Cytochrome P450	-0.160082	0.768474
	VM1G_11850	537846	538208	+	Cytochrome b5	NA	NA
	VM1G_08246	539029	540136	+	hypothetical protein	NA	NA
	VM1G_08247	540573	541551	-	putative hydrolase	NA	NA
	VM1G_08248	542377	550547	+	Lovastatin diketide synthase	-0.101214	0.856398
	VM1G_08249	552372	553197	-	L-rhamnose-1-dehydrogenase	0.388651	0.154727
	VM1G_08250	555270	559565	-	Positive regulator of purine utilization	1.59084	4.08832e-85
	VM1G_08251	561164	562631	+	L-rhamnonate dehydratase	1.82175	4.76806e-14
	VM1G_08252	564558	566201	-	Meiotically up-regulated gene 157 protein	NA	NA
	VM1G_11851	567505	568334	-	putative transporter	NA	NA
	VM1G_11852	568101	568509	+	hypothetical protein	NA	NA
	VM1G_08253	569364	571478	+	putative mitochondrial chaperone	NA	NA
Chr10_cluster53	VM1G_08772	366199	367613	-	Cap-specific mRNA (nucleoside-2'-O-)-methyltransferase 2	0.739781	0.0170264
	VM1G_11881	371924	372152	-	hypothetical protein	NA	NA
	VM1G_08773	374986	376118	+	Quercetin 2,3-dioxygenase	-0.395984	0.164521
	VM1G_08774	376674	378652	-	Bifunctional lycopene cyclase/phytoene synthase	-0.628078	0.00660012
	VM1G_08775	379556	381464	+	Phytoene desaturase	-0.178964	0.305318
	VM1G_08776	381652	382991	-	Acyl-coenzyme A thioesterase	-0.286698	0.0170863
	VM1G_08777	384050	385434	+	Lipoyl synthase, mitochondrial	0.363604	3.44544e-05
	VM1G_11882	385946	386673	-	Lanosterol 14-alpha demethylase	-0.208565	0.539973
Chr10_cluster37	VM1G_08816	547366	548883	-	hypothetical protein	0.403425	0.000115729
	VM1G_08817	549718	550612	+	hypothetical protein	0.301755	0.00139364
	VM1G_08820	552547	554392	+	hypothetical protein	-0.0440179	0.731339
	VM1G_08819	554933	556742	-	Pantothenate kinase	0.0251211	0.834882
	VM1G_08821	557157	564583	-	Polyketide synthase-nonribosomal peptide synthetase	-0.0682596	0.648968
	VM1G_08822	566621	567455	+	3-oxoacyl-[acyl-carrier-protein] reductase	NA	NA
	VM1G_08823	568154	569676	-	NADPH-dependent 1-acyldihydroxyacetone phosphate reductase	NA	NA
	VM1G_08824	570125	572021	+	Putative HC-toxin efflux carrier	0.0951784	0.890935
	VM1G_08825	573504	574222	+	hypothetical protein	-1.18875	0.0136796
	VM1G_08826	574626	576070	-	Fumitremorgin C synthase	NA	NA
	VM1G_08827	577220	578210	+	hypothetical protein	0.0575983	0.814984
	VM1G_08828	579756	585854	+	Enniatin synthase	0.170029	0.576093
	VM1G_08829	588219	590722	+	hypothetical protein	0.19864	0.0611708
	VM1G_08830	591420	592940	-	hypothetical protein	-0.947708	0.0427339
	VM1G_08831	595520	597206	+	Glutamyl-tRNA(Gln) amidotransferase subunit A	-0.0508494	0.662519
	VM1G_08832	598141	600254	+	putative lipase	-0.0535435	0.712008
	VM1G_08833	600762	602387	+	hypothetical protein	-0.601128	0.249731
	VM1G_08834	603355	603710	+	hypothetical protein	NA	NA
	VM1G_08835	604572	605376	+	hypothetical protein	-0.530886	0.159596
Chr10_cluster38	VM1G_08992	1159375	1161310	-	Signal recognition particle receptor	-0.445259	0.00652338
	VM1G_08993	1161896	1163143	+	Protein transport protein yif1	-0.208234	0.0448764
	VM1G_08994	1163712	1164683	-	hypothetical protein	-0.773304	0.000413698
	VM1G_08995	1166824	1168909	-	Serine/threonine-protein kinase	-0.0607105	0.637802
	VM1G_08997	1171125	1171985	-	hypothetical protein	0.36161	0.165676
	VM1G_11902	1175627	1176118	-	40S ribosomal protein	-0.0535038	0.79727
	VM1G_08998	1176500	1177346	+	Protein saf1	-0.0626845	0.673724
	VM1G_08999	1178075	1179543	+	Riboflavin transporter	0.86549	0.011174
	VM1G_09000	1180262	1187313	-	Lovastatin diketide synthase	-0.445561	0.0123407
	VM1G_09002	1193029	1195185	+	Multidrug resistance protein	NA	NA
	VM1G_09003	1196265	1197639	+	Zinc carboxypeptidase	NA	NA
	VM1G_09004	1203657	1208109	+	Hybrid signal transduction histidine kinase	0.592297	6.99138e-05
Chr10_cluster39	VM1G_09011	1227624	1228656	+	Clavaminate synthase-like protein	-0.582086	6.08756e-05
	VM1G_09012	1229214	1230694	+	Peroxisomal membrane protein	0.475026	0.00264726
	VM1G_09013	1231236	1232885	-	Transcriptional activator	0.427858	0.00180086
	VM1G_09015	1237346	1238021	+	hypothetical protein	NA	NA
	VM1G_11903	1238531	1239608	+	Serine/threonine-protein kinase	NA	NA
	VM1G_09016	1240833	1241592	-	Putative uncharacterized protein	1.20234	1.76576e-26	2.83333	5.9283e-05
	VM1G_09017	1242342	1244196	-	hypothetical protein	1.42426	2.36238e-15
	VM1G_09018	1245897	1254016	+	Lovastatin diketide synthase	1.77052	6.39209e-40	2.11933	0.000392934
	VM1G_09019	1255766	1256589	+	hypothetical protein	NA	NA
	VM1G_09020	1257586	1258528	-	hypothetical protein	NA	NA
	VM1G_09021	1261040	1261343	+	hypothetical protein	4.00002	4.11153e-16
	VM1G_09022	1266130	1268593	-	hypothetical protein	0.73863	0.000272654
	VM1G_09023	1271429	1273173	-	hypothetical protein	0.0824899	0.734396
Chr11_cluster40	VM1G_09153	6682	9553	-	putative FAD-linked oxidoreductase YvdP	0.035291	0.808901
Chr11_cluster41	VM1G_09614	1778107	1779679	+	Chaperone protein	NA	NA
	VM1G_09615	1780591	1781251	+	hypothetical protein	NA	NA
	VM1G_09616	1781839	1783479	-	N(6)-hydroxylysine O-acetyltransferase	0.273999	0.177496
	VM1G_09617	1785754	1786300	-	hypothetical protein	NA	NA
	VM1G_09618	1786939	1788399	-	D-2-hydroxyacid dehydrogenase	2.60014	4.26072e-54	2.88933	6.51628e-05
	VM1G_09621	1790909	1793483	+	2-isopropylmalate synthase	0.359616	0.0113827
	VM1G_09622	1793692	1795216	-	Pisatin demethylase	NA	NA
	VM1G_09623	1796037	1797576	+	Demethylsterigmatocystin 6-O-methyltransferase	NA	NA
	VM1G_09624	1797982	1805686	-	Conidial yellow pigment biosynthesis polyketide synthase	1.41385	0.0108583
	VM1G_09625	1806573	1808387	+	Pisatin demethylase	NA	NA
	VM1G_09626	1808552	1810417	-	Putative HC-toxin efflux carrier	0.208453	0.701245
	VM1G_09627	1811231	1813298	+	Versicolorin B synthase	NA	NA
	VM1G_09628	1815398	1817184	-	hypothetical protein	0.322201	0.0493098
	VM1G_09629	1817978	1819088	+	Retinol dehydrogenase	-1.7298	3.15169e-06
	VM1G_09630	1820515	1821589	+	hypothetical protein	-0.631919	0.00114328
	VM1G_09631	1822668	1824477	+	Ent-kaurene oxidase	0.0259591	0.975768
	VM1G_09632	1824612	1825880	-	N-acyl homoserine lactonase	NA	NA
	VM1G_09633	1826388	1827883	+	4-O-dimethylallyl-L-tyrosine synthase	-1.85184	0.0055495
	VM1G_09634	1829599	1831446	+	Tryprostatin B 6-hydroxylase	2.06593	1.59757e-37
	VM1G_09635	1835032	1836893	-	Bifunctional solanapyrone synthase	-0.235267	0.0753446
	VM1G_09636	1840353	1841208	-	Polyketide synthase	-0.855336	2.20759e-11
	VM1G_09637	1841955	1843077	+	4-hydroxybenzoate polyprenyltransferase, mitochondrial	0.00257639	0.983502
	VM1G_09638	1844042	1845105	+	Retinol dehydrogenase	-0.638206	6.51587e-09
	VM1G_09639	1845638	1847039	-	hypothetical protein	-0.344912	7.3941e-05
Chr12_cluster54	VM1G_09665	62443	63616	-	U5 small nuclear ribonucleoprotein	-0.149977	0.191788
	VM1G_09666	64064	64866	+	Transport protein particle	0.277331	0.00392904
	VM1G_09667	69224	71947	+	Adhesion defective protein	0.0749865	0.559484
	VM1G_09668	74057	75306	-	hypothetical protein	0.0131478	0.974898
	VM1G_09669	75941	77194	-	Alcohol dehydrogenase [NADP(+)]	-0.935114	1.57744e-28
	VM1G_09670	78573	79548	-	hypothetical protein	0.521254	3.14132e-09
	VM1G_09671	81462	89742	+	Lovastatin diketide synthase	0.205319	0.282087	1.649	0.00145071
	VM1G_09672	91164	91910	-	putative phosphatase SPAC5H10.03	0.59695	0.00219306
	VM1G_09673	92391	94322	+	Beta-catenin-like protein	-0.126611	0.36407
	VM1G_09674	94565	95286	-	V-type proton ATPase subunit G	0.210442	0.0206321
	VM1G_09676	96607	96986	+	Protein pet117, mitochondrial	0.249283	0.0149088
	VM1G_09675	98184	102144	-	DNA-directed RNA polymerase II subunit RPB2	-0.0996498	0.482916
	VM1G_09677	105177	107201	-	6-hydroxy-D-nicotine oxidase	0.0579769	0.771998
	VM1G_09678	109244	110573	+	hypothetical protein	NA	NA
	VM1G_09679	113064	114746	+	Presilphiperfolan-8-beta-ol synthase	0.491976	0.00135184
	VM1G_09680	115688	117483	+	Sulfite oxidase, mitochondrial	0.27704	0.423591
	VM1G_09681	117863	119431	-	Indoleamine 2,3-dioxygenase	0.15954	0.285178
	VM1G_09682	120564	122428	+	Tumor susceptibility gene 101 protein	0.0658455	0.53434
	VM1G_11943	124092	125652	-	hypothetical protein	0.419891	0.391157
	VM1G_09683	126843	129273	-	hypothetical protein	NA	NA
	VM1G_09684	130952	131555	-	hypothetical protein	NA	NA
	VM1G_09685	132833	137235	-	Nucleoporin NUP133	-0.0971962	0.354124
Chr12_cluster55	VM1G_09944	982852	986031	+	Transcriptional regulator	0.11316	0.552523
	VM1G_09945	989273	990277	+	Versicolorin reductase	-0.40657	0.153754	0.444	0.00305492
	VM1G_09946	992891	994072	+	LanC-like protein 2	0.0670073	0.697412
	VM1G_11961	997981	998227	-	hypothetical protein	0.177859	0.588793
	VM1G_09947	998827	999965	-	hypothetical protein	-0.612456	0.00665575
	VM1G_09948	1007725	1014403	-	Conidial yellow pigment biosynthesis polyketide synthase	-0.735853	9.12637e-17
	VM1G_09949	1018919	1020998	-	Iron transport multicopper oxidase	-1.45275	1.65941e-09
	VM1G_09951	1024843	1027328	-	DNA polymerase epsilon subunit B	-0.293783	0.0304332
	VM1G_09952	1027802	1029076	+	Transmembrane protein	0.147163	0.123228
	VM1G_09953	1030084	1035657	-	Kinesin-like protein	0.112818	0.24789
Chr12_cluster56	VM1G_09988	1151774	1153019	+	Geranylgeranyl pyrophosphate synthase	0.0347763	0.893435
	VM1G_09989	1153397	1154453	-	Rhamnolipids biosynthesis 3-oxoacyl-[acyl-carrier-protein] reductase	0.913494	8.88502e-08
	VM1G_09990	1155231	1157114	+	putative thiol methyltransferase	0.433323	0.00274593
S16_cluster57	VM1G_10287	282472	284405	-	hypothetical protein	-0.429938	0.00140717
	VM1G_10288	287854	290795	+	Kinesin-like motor protein	-0.33417	0.0377878
	VM1G_10289	293488	295027	+	Presilphiperfolan-8-beta-ol synthase	-1.22357	0.0187055
	VM1G_10290	297253	297967	-	Ribonuclease P protein	-0.125605	0.56427
	VM1G_10291	298511	301157	+	Glycerol-3-phosphate acyltransferase	0.215279	0.0298298
	VM1G_10292	301379	302486	-	Pantothenate synthetase	-0.16985	0.162258
	VM1G_10293	303302	305790	-	hypothetical protein	-0.344314	0.515333
S22_cluster58	VM1G_10586	610991	612700	-	hypothetical protein	-0.868969	0.0104116
	VM1G_10587	613312	615009	-	Choline transport protein	0.595297	2.28553e-12
	VM1G_10588	616201	617051	-	UPF0311 protein	-0.153476	0.811701
	VM1G_10589	619098	619712	-	hypothetical protein	0.138966	0.506626
	VM1G_10590	621350	622534	+	putative tartrate dehydrogenase/decarboxylase	-0.313342	0.387697
	VM1G_10591	622639	625071	-	Transcriptional activator protein	-0.215213	0.624169
	VM1G_10592	625368	626377	-	putative transcriptional regulatory protein	-0.303132	0.454557
	VM1G_10593	626947	628480	+	High-affinity Na(+)/H(+) antiporter	-0.0313385	0.917701
	VM1G_10594	631344	635116	-	L-aminoadipate-semialdehyde dehydrogenase large subunit	-0.21527	0.0591007
S24_cluster42	VM1G_10676	387889	389761	-	carboxy-cis, cis muconate cyclase	-1.36895	1.23354e-05
	VM1G_10677	392100	394330	+	L-amino acid oxidase	0.46629	0.269996
	VM1G_10678	416917	417474	-	cupin domain-containing	NA	NA
	VM1G_10679	418888	420080	-	glutathione S-transferase	0.176834	0.0917756
S24_cluster59	VM1G_10649	298915	299508	+	Multifunctional methyltransferase	-0.307736	0.0125428
	VM1G_10650	300151	301190	-	Protein big1	0.0667161	0.522194
	VM1G_10651	301768	302546	+	Ribosomal RNA-processing protein	-0.135221	0.512475
	VM1G_10652	302873	303557	-	Tropomyosin-2	0.197384	0.0866154
	VM1G_10653	304943	306393	+	hypothetical protein	-0.127512	0.406226
	VM1G_10654	307752	311680	-	Histone-lysine N-methyltransferase, H3 lysine-4 specific	-0.29968	0.0121393
	VM1G_10655	312919	316372	-	hypothetical protein	-0.688126	3.79981e-05
	VM1G_10656	318398	322452	+	Linear gramicidin synthase	1.24388	3.92839e-26
	VM1G_10657	322178	323359	-	putative oxidoreductase	NA	NA
	VM1G_12029	322828	323270	+	hypothetical protein	NA	NA
	VM1G_10658	324996	329488	-	Cholesterol oxidase	-0.37433	0.144743
	VM1G_10659	333404	334206	-	hypothetical protein	0.239526	0.426947
	VM1G_10660	334835	337540	+	V-type proton ATPase catalytic subunit A	0.296612	0.00267392
	VM1G_10661	338591	340137	-	hypothetical protein	-0.418989	4.51488e-05
	VM1G_10662	342367	346060	+	DNA repair protein	-0.429018	0.00113296
S37_cluster43	VM1G_10773	18438	19506	+	putative oxidoreductase	0.724356	0.0230698
	VM1G_10774	20234	21725	+	Glucan endo-1,3-beta-glucosidase	NA	NA
	VM1G_10775	22791	29190	-	Nonribosomal peptide synthetase	1.04791	3.63386e-05
	VM1G_10777	30857	31832	-	Carnitinyl-CoA dehydratase	-0.26156	0.0560703
	VM1G_10778	33005	34512	+	Putative lysine N-acyltransferase	1.3819	0.0591007
	VM1G_10779	35563	39618	+	Leptomycin B resistance protein	0.300472	0.684494
S38_cluster60	VM1G_10823	208202	210276	-	hypothetical protein	0.196313	0.0664357
	VM1G_10824	211361	215934	-	Dammaradiene synthase	0.299563	0.115078
	VM1G_10825	216978	218809	+	Fumitremorgin C monooxygenase	-1.61428	0.0120718
	VM1G_10826	219432	221324	-	Cholesterol 7-alpha-monooxygenase	-3.37345	1.29379e-11
	VM1G_10827	222291	225894	+	hypothetical protein	-0.873463	0.0135764
S45_cluster44	VM1G_10880	87177	88453	-	hypothetical protein	0.944652	0.0101484
	VM1G_10881	90320	98469	+	Lovastatin diketide synthase	0.296529	0.119743
	VM1G_10882	102261	104670	+	Lovastatin diketide synthase	-0.189345	0.691363
S55_cluster45	VM1G_12044	16367	16775	-	hypothetical protein	0.687971	0.141483
	VM1G_12045	19264	19547	+	hypothetical protein	NA	NA
	VM1G_11035	20064	21970	-	Solute carrier family	0.259531	0.0440244
	VM1G_11036	23515	25063	+	putative transporter	-1.01754	0.0733146
	VM1G_11037	26079	27741	+	putative sulfatase	0.102422	0.61253
	VM1G_11038	28342	30619	-	putative transcriptional regulatory protein	0.190853	0.363222
	VM1G_11039	33822	34425	+	hypothetical protein	1.22653	3.41833e-09
	VM1G_11040	34895	35902	+	Methyltransferase-like protein	0.539487	0.130421
	VM1G_11041	36635	44172	-	Lovastatin diketide synthase	2.38217	2.37328e-13
	VM1G_11042	45070	45544	+	Oxygen-dependent choline dehydrogenase	1.54724	0.000107964
	VM1G_11043	46653	47800	-	hypothetical protein	0.728891	0.00276049
	VM1G_11044	50431	51136	+	hypothetical protein	0.239917	0.0692035
	VM1G_11045	52561	54405	-	Putative serine/threonine-protein kinase	0.133799	0.462063
	VM1G_11046	54711	55977	+	hypothetical protein	0.358972	0.00391398
	VM1G_12046	56140	56335	-	hypothetical protein	0.33642	0.0570719
	VM1G_11047	58314	59695	+	hypothetical protein	1.94062	1.12229e-09
	VM1G_11048	59816	60899	-	Acyl-coenzyme A:6-aminopenicillanic-acid-acyltransferase	0.220831	0.173989
	VM1G_11049	61340	62191	+	Putative glutamine amidotransferase-like protein	0.738597	0.0492324
	VM1G_11050	63118	64284	+	UPF0676 protein	-0.689207	0.0459919
S56_cluster46	VM1G_11082	65495	66332	-	Aminoglycoside 3'-phosphotransferase	-0.0201078	0.910052
	VM1G_11083	66974	67776	-	hypothetical protein	0.610937	0.021914
	VM1G_11084	68429	69864	-	Leucine aminopeptidase	0.0413049	0.737393
	VM1G_11085	85892	97964	-	Nonribosomal peptide synthetase	-0.149273	0.590408
	VM1G_12066	98715	99880	+	Enoyl reductase LovC	NA	NA
S59_cluster61	VM1G_11119	67764	70626	-	Nibrin	0.263761	0.0163083
	VM1G_11121	71433	73223	-	putative J domain-containing protein	0.295211	0.00259807
	VM1G_11122	74321	75340	-	Bifunctional dTDP-4-dehydrorhamnose 3,5-epimerase/dTDP-4-dehydrorhamnose reductase	-0.58702	9.71861e-08
	VM1G_11123	77437	78993	+	putative squalene synthase	-0.17023	0.0868062
S61_cluster47	VM1G_11140	31783	37821	-	hypothetical protein	0.67884	4.90834e-05
	VM1G_12067	38594	39432	-	hypothetical protein	-2.57876	1.78695e-19
	VM1G_11141	41249	43240	+	hypothetical protein	-0.161441	0.622796
	VM1G_12068	42174	42909	-	hypothetical protein	0.0775159	0.943111
	VM1G_11142	44193	45819	+	1,3-beta-glucanosyltransferase	0.898249	4.26093e-17
	VM1G_11143	49345	51152	+	Sugar transporter	-1.90325	1.00214e-60
	VM1G_11144	54147	57877	+	Acyl-CoA synthetase family member 2, mitochondrial	-2.34826	1.69141e-87
	VM1G_11145	58309	59639	+	Diphosphomevalonate decarboxylase	0.194368	0.0543453
	VM1G_11146	60586	62028	+	RUS1 family protein homolog	0.419962	2.06964e-06
	VM1G_11147	62863	64096	-	Putative cytochrome c1 heme lyase	-0.135459	0.155217
	VM1G_11148	69163	69565	-	hypothetical protein	0.520424	0.11474
	VM1G_11149	72260	74211	+	High-affinity glucose transporter	2.03411	3.3928e-10	2.57367	0.000181163
Up-regulated in VmLaeA deletion mutant;
Down-regulated in VmLaeA deletion mutant.
Secondary metabolite biosynthetic gene clusters were predicted by antiSMASH.

[truncated: 1 more sheets: Table S11]
